# Supplementary material for: A harmonized dataset of sediment diatoms from hundreds of lakes in the northeastern United States
Source: Sci Data. 2022 Sep 3;9:540. doi: 10.1038/s41597-022-01661-3 (PMC9440916; doi:10.1038/s41597-022-01661-3)
Supplement: Supplementary file 1 — Water quality data [file 41597_2022_1661_MOESM1_ESM.xlsx]

## Sheet: WQ_data
COMID_LAKE_NAME	DATASET	YEAR	DATE_WQ	SAMPLE_DEPTH	VALUE	PARAMETER LONG NAME	PARAMETER	UNITS
1021378_Spencer Pond	EMAP	1993	1993-07-15	1.5	8.2	Chlorophyll A	ChlA	ug/L
1021444_Lucky Pond	EMAP	1993	1993-07-12	1.5	7.2	Chlorophyll A	ChlA	ug/L
1023054_Long Pond	EMAP	1994	1994-07-07	1.5	6.3	Chlorophyll A	ChlA	ug/L
1023222_Twin Island Pond	EMAP	1992	1992-08-02		1	Chlorophyll A	ChlA	ug/L
1024266_Moxie Pond	EMAP	1993	1993-08-06	1.5	3.6	Chlorophyll A	ChlA	ug/L
10311748_Huff Pond	EMAP	1992	1992-08-11		1.5	Chlorophyll A	ChlA	ug/L
10311748_Huff Pond	EMAP	1992	1992-08-23		1.9	Chlorophyll A	ChlA	ug/L
10311790_Burr Pond	EMAP	1993	1993-07-12	1.5	1.8	Chlorophyll A	ChlA	ug/L
10311790_Burr Pond	EMAP	1993	1993-08-24	1.5	3.3	Chlorophyll A	ChlA	ug/L
10311790_Burr Pond	EMAP	1992	1992-08-19		3.9	Chlorophyll A	ChlA	ug/L
10312186_Trout Lake	EMAP	1992	1992-07-07		2	Chlorophyll A	ChlA	ug/L
10312186_Trout Lake	EMAP	1991	1991-07-26		5.16	Chlorophyll A	ChlA	ug/L
1031603_Shaw Pond	EMAP	1991	1991-07-12		4.07	Chlorophyll A	ChlA	ug/L
120052082_Splitrock Reservoir	EMAP	1993	1993-07-26	1.5	3.4	Chlorophyll A	ChlA	ug/L
120052153_Lake Wyola	EMAP	1994	1994-07-20	1.5	1.5	Chlorophyll A	ChlA	ug/L
120053012_Indian Pond	EMAP	1992	1992-07-23		2.5	Chlorophyll A	ChlA	ug/L
120053062_First Debsconeag Lake	EMAP	1991	1991-08-02		3.05	Chlorophyll A	ChlA	ug/L
120053722_Sacandaga Lake	EMAP	1991	1991-07-26		3.67	Chlorophyll A	ChlA	ug/L
15454748_Twin Ponds (E)	EMAP	1992	1992-07-29		2.8	Chlorophyll A	ChlA	ug/L
15457392_Windfall Pond	EMAP	1991	1991-07-28		3.64	Chlorophyll A	ChlA	ug/L
15457392_Windfall Pond	EMAP	1991	1991-08-23		5.93	Chlorophyll A	ChlA	ug/L
15457410_Dry Channel Pond	EMAP	1991	1991-07-29		3.12	Chlorophyll A	ChlA	ug/L
15465779_Willis Pond (E)	EMAP	1991	1991-07-29		4.4	Chlorophyll A	ChlA	ug/L
15465779_Willis Pond (E)	EMAP	1991	1991-08-23		5.43	Chlorophyll A	ChlA	ug/L
15465779_Willis Pond (E)	EMAP	1992	1992-08-11		5.5	Chlorophyll A	ChlA	ug/L
15466145_Brueyer Pond	EMAP	1992	1992-07-22		11.4	Chlorophyll A	ChlA	ug/L
15466147_Horseshoe Lake	EMAP	1994	1994-07-17	1.5	12.8	Chlorophyll A	ChlA	ug/L
15466197_Hitchins Pond	EMAP	1994	1994-07-11	1.5	7.3	Chlorophyll A	ChlA	ug/L
15466197_Hitchins Pond	EMAP	1994	1994-07-31	1.5	8.5	Chlorophyll A	ChlA	ug/L
15466253_Trout Pond	EMAP	1994	1994-07-06	1.5	1.7	Chlorophyll A	ChlA	ug/L
15466253_Trout Pond	EMAP	1994	1994-07-13	1.5	1.8	Chlorophyll A	ChlA	ug/L
15468351_Mud Pond	EMAP	1993	1993-07-22	0.5	11.1	Chlorophyll A	ChlA	ug/L
15468407_Blue Mountain Lake	EMAP	1993	1993-07-07	1.5	0.6	Chlorophyll A	ChlA	ug/L
15468407_Blue Mountain Lake	EMAP	1993	1993-07-27	1.5	0.8	Chlorophyll A	ChlA	ug/L
15468407_Blue Mountain Lake	EMAP	1994	1994-08-04	1.5	1	Chlorophyll A	ChlA	ug/L
15468407_Blue Mountain Lake	EMAP	1994	1994-08-18	1.5	1.8	Chlorophyll A	ChlA	ug/L
15476435_Wolf Pond	EMAP	1993	1993-07-05	1.5	10.7	Chlorophyll A	ChlA	ug/L
15504396_Hyde Lake	EMAP	1991	1991-08-04		23.5	Chlorophyll A	ChlA	ug/L
15504396_Hyde Lake	EMAP	1991	1991-08-25		30.1	Chlorophyll A	ChlA	ug/L
15509580_Little Lilly Pad Pond	EMAP	1991	1991-08-22		21.2	Chlorophyll A	ChlA	ug/L
15509580_Little Lilly Pad Pond	EMAP	1991	1991-08-01		22.3	Chlorophyll A	ChlA	ug/L
15509604_Upper Sister Lake	EMAP	1991	1991-08-01		12.3	Chlorophyll A	ChlA	ug/L
15509604_Upper Sister Lake	EMAP	1991	1991-08-22		12.9	Chlorophyll A	ChlA	ug/L
15509836_Forth Chain Lake	EMAP	1994	1994-08-11	1.5	2.4	Chlorophyll A	ChlA	ug/L
15509928_Little Moose Lake	EMAP	1994	1994-09-12	1.5	3.1	Chlorophyll A	ChlA	ug/L
15509988_Horseshoe Pond	EMAP	1994	1994-06-29	1.5	0.5	Chlorophyll A	ChlA	ug/L
15509998_Green Lake	EMAP	1994	1994-06-29	1.5	2.2	Chlorophyll A	ChlA	ug/L
15549821_Mosko Pond	EMAP	1991	1991-08-25		101	Chlorophyll A	ChlA	ug/L
15549821_Mosko Pond	EMAP	1991	1991-08-07		187	Chlorophyll A	ChlA	ug/L
15566775_Ringneck Marsh	EMAP	1992	1992-08-05		29.5	Chlorophyll A	ChlA	ug/L
15566809_Mohawk Pool	EMAP	1992	1992-08-06		57.9	Chlorophyll A	ChlA	ug/L
15581067_Clear Lake	EMAP	1994	1994-08-22	1.5	6.3	Chlorophyll A	ChlA	ug/L
15581067_Clear Lake	EMAP	1994	1994-07-14	1.5	7.5	Chlorophyll A	ChlA	ug/L
15582067_Timber Lake	EMAP	1993	1993-08-16	1.5	4.6	Chlorophyll A	ChlA	ug/L
15582067_Timber Lake	EMAP	1994	1994-07-18	1.5	17.4	Chlorophyll A	ChlA	ug/L
15582067_Timber Lake	EMAP	1993	1993-08-23	1.5	29	Chlorophyll A	ChlA	ug/L
15582067_Timber Lake	EMAP	1994	1994-08-18	1.5	37.1	Chlorophyll A	ChlA	ug/L
15582081_Gerlach Pond	EMAP	1991	1991-08-06		34.9	Chlorophyll A	ChlA	ug/L
166174110_Fourth Machias Lake	EMAP	1992	1992-08-04		6	Chlorophyll A	ChlA	ug/L
166174476_Nubanusit Lake	EMAP	1991	1991-07-15		2.17	Chlorophyll A	ChlA	ug/L
166174489_Massabesic Lake	EMAP	1994	1994-08-30	1.5	1.9	Chlorophyll A	ChlA	ug/L
166195793_Munsungan Lake	EMAP	1992	1992-07-28		4.3	Chlorophyll A	ChlA	ug/L
166421077_Umbagog Lake	EMAP	1993	1993-08-12	1.5	1.7	Chlorophyll A	ChlA	ug/L
1698322_Loon Lake	EMAP	1992	1992-07-20		2.4	Chlorophyll A	ChlA	ug/L
1698322_Loon Lake	EMAP	1991	1991-07-13		3.22	Chlorophyll A	ChlA	ug/L
1698422_Nesowadnehunk Lake	EMAP	1994	1994-07-21	1.5	3.4	Chlorophyll A	ChlA	ug/L
1698422_Nesowadnehunk Lake	EMAP	1991	1991-07-26		3.27	Chlorophyll A	ChlA	ug/L
1699556_Upper Jo-Mary Lake	EMAP	1992	1992-07-31		2.3	Chlorophyll A	ChlA	ug/L
1700856_Harrington Lake	EMAP	1991	1991-07-30		4.91	Chlorophyll A	ChlA	ug/L
1700880_Pine Stream Flowage	EMAP	1992	1992-07-15		0.7	Chlorophyll A	ChlA	ug/L
1701190_Female Pond	EMAP	1991	1991-08-20		3.44	Chlorophyll A	ChlA	ug/L
1703086_Long Pond	EMAP	1992	1992-08-26		2.6	Chlorophyll A	ChlA	ug/L
1703086_Long Pond	EMAP	1992	1992-07-22		4.6	Chlorophyll A	ChlA	ug/L
1710638_Hot Pond	EMAP	1993	1993-08-02	0.5	4.8	Chlorophyll A	ChlA	ug/L
1710670_Upper Shin Pond	EMAP	1993	1993-07-21	1.5	3.3	Chlorophyll A	ChlA	ug/L
1712020_Mud Pond	EMAP	1993	1993-07-22	1.5	11.8	Chlorophyll A	ChlA	ug/L
1712046_Midnight Pond	EMAP	1993	1993-07-18	0.5	3.1	Chlorophyll A	ChlA	ug/L
1717737_East Branch Lake	EMAP	1994	1994-07-17	1.5	2.8	Chlorophyll A	ChlA	ug/L
1718177_Mountain Brook Pond	EMAP	1994	1994-08-11	1.5	2.2	Chlorophyll A	ChlA	ug/L
1718195_Horseshoe Pond	EMAP	1994	1994-08-08	1.5	2.2	Chlorophyll A	ChlA	ug/L
1720325_Bear Pond	EMAP	1991	1991-08-14		6.09	Chlorophyll A	ChlA	ug/L
1720325_Bear Pond	EMAP	1991	1991-07-12		6.73	Chlorophyll A	ChlA	ug/L
1720349_Mill Brook Pond	EMAP	1993	1993-07-12	1.5	1.8	Chlorophyll A	ChlA	ug/L
1731598_Mattanawcook Pond	EMAP	1994	1994-07-12	1.5	0.6	Chlorophyll A	ChlA	ug/L
1731598_Mattanawcook Pond	EMAP	1993	1993-08-10	1.5	2.2	Chlorophyll A	ChlA	ug/L
1731598_Mattanawcook Pond	EMAP	1994	1994-08-09	1.5	3.1	Chlorophyll A	ChlA	ug/L
1731598_Mattanawcook Pond	EMAP	1993	1993-07-23	1.5	3.3	Chlorophyll A	ChlA	ug/L
1735326_Thurston Pond	EMAP	1994	1994-07-21	1.5	1.7	Chlorophyll A	ChlA	ug/L
1735326_Thurston Pond	EMAP	1994	1994-07-11	1.5	2.5	Chlorophyll A	ChlA	ug/L
1737500_Lily Pond	EMAP	1992	1992-08-10		11.8	Chlorophyll A	ChlA	ug/L
19333651_Mountain Pond	EMAP	1991	1991-08-15		2.01	Chlorophyll A	ChlA	ug/L
19333651_Mountain Pond	EMAP	1991	1991-07-14		3.15	Chlorophyll A	ChlA	ug/L
19334077_Sturtevant Pond	EMAP	1993	1993-08-15	1.5	2.8	Chlorophyll A	ChlA	ug/L
21622887_Crystal Lake	EMAP	1991	1991-08-04		15.1	Chlorophyll A	ChlA	ug/L
22025222_Cross Lake	EMAP	1994	1994-07-07	1.5	43.5	Chlorophyll A	ChlA	ug/L
22025398_White Lake	EMAP	1992	1992-07-07		0.7	Chlorophyll A	ChlA	ug/L
22025398_White Lake	EMAP	1991	1991-08-06		1.73	Chlorophyll A	ChlA	ug/L
22027028_Srmacks Quarry	EMAP	1994	1994-07-11	1.5	2.2	Chlorophyll A	ChlA	ug/L
22027028_Srmacks Quarry	EMAP	1994	1994-08-21	1.5	4.9	Chlorophyll A	ChlA	ug/L
22294058_Lixard/Lizard Pond	EMAP	1993	1993-07-15	1.5	4.3	Chlorophyll A	ChlA	ug/L
22294886_Lake Pleasant	EMAP	1991	1991-08-25		3.12	Chlorophyll A	ChlA	ug/L
22294994_Piseco Lake	EMAP	1994	1994-09-08	1.5	3.1	Chlorophyll A	ChlA	ug/L
22295184_Bennett Lake	EMAP	1993	1993-07-08	1.5	1	Chlorophyll A	ChlA	ug/L
22295184_Bennett Lake	EMAP	1993	1993-08-23	1.5	2.6	Chlorophyll A	ChlA	ug/L
22295184_Bennett Lake	EMAP	1992	1992-08-23		3	Chlorophyll A	ChlA	ug/L
22295262_Alexandra Lake	EMAP	1992	1992-07-09		8.6	Chlorophyll A	ChlA	ug/L
22303705_Palmer Pond	EMAP	1993	1993-07-23	1.5	2.7	Chlorophyll A	ChlA	ug/L
22303791_Schroon Lake	EMAP	1992	1992-08-23		2.8	Chlorophyll A	ChlA	ug/L
22303791_Schroon Lake	EMAP	1992	1992-07-14		3.9	Chlorophyll A	ChlA	ug/L
22303903_Swede Pond	EMAP	1994	1994-08-15	1.5	8.7	Chlorophyll A	ChlA	ug/L
22303917_Hidden Lake	EMAP	1992	1992-07-19		4.4	Chlorophyll A	ChlA	ug/L
22303917_Hidden Lake	EMAP	1992	1992-09-04		6.1	Chlorophyll A	ChlA	ug/L
22303917_Hidden Lake	EMAP	1992	1992-08-26		6.1	Chlorophyll A	ChlA	ug/L
22305385_Garnet Lake	EMAP	1993	1993-07-13	1.5	2.5	Chlorophyll A	ChlA	ug/L
22738983_NONAME	EMAP	1993	1993-08-01	1.5	1	Chlorophyll A	ChlA	ug/L
22739373_Mirror Lake	EMAP	1993	1993-08-12	1.5	3.2	Chlorophyll A	ChlA	ug/L
2585377_Cranberry Lake	EMAP	1991	1991-08-12		22.4	Chlorophyll A	ChlA	ug/L
2585377_Cranberry Lake	EMAP	1991	1991-08-27		23.2	Chlorophyll A	ChlA	ug/L
2585477_Waterloo Lakes	EMAP	1991	1991-08-12		2.13	Chlorophyll A	ChlA	ug/L
2614446_Briscoe Lake	EMAP	1991	1991-08-11		19.7	Chlorophyll A	ChlA	ug/L
2614898_Davis Pond	EMAP	1994	1994-08-18	1.5	24.1	Chlorophyll A	ChlA	ug/L
2614898_Davis Pond	EMAP	1994	1994-07-28	1.5	31.4	Chlorophyll A	ChlA	ug/L
2673344_Crawford Lake	EMAP	1994	1994-07-17	1.5	7.8	Chlorophyll A	ChlA	ug/L
2673350_Cranberry Pond	EMAP	1993	1993-08-02	1.5	4.8	Chlorophyll A	ChlA	ug/L
2673350_Cranberry Pond	EMAP	1993	1993-08-09	1.5	5.4	Chlorophyll A	ChlA	ug/L
2673350_Cranberry Pond	EMAP	1992	1992-08-13		2.2	Chlorophyll A	ChlA	ug/L
2673350_Cranberry Pond	EMAP	1992	1992-07-07		3.9	Chlorophyll A	ChlA	ug/L
2675496_Lake Cathance	EMAP	1993	1993-07-28	1.5	1.1	Chlorophyll A	ChlA	ug/L
2675634_Second Lake	EMAP	1993	1993-08-05	1.5	2.2	Chlorophyll A	ChlA	ug/L
2678878_Upper Middle Branch Pond	EMAP	1993	1993-08-06	1.5	1.1	Chlorophyll A	ChlA	ug/L
2678978_Graham Lake	EMAP	1992	1992-08-06		5.1	Chlorophyll A	ChlA	ug/L
3245522_Masick's Pond	EMAP	1991	1991-08-07		5.99	Chlorophyll A	ChlA	ug/L
3247302_Blenheim Gilboa Reservoir	EMAP	1994	1994-09-05	1.5	3.1	Chlorophyll A	ChlA	ug/L
3247376_NONAME (Renzo Pond)	EMAP	1993	1993-08-09	1.5	191.9	Chlorophyll A	ChlA	ug/L
3318148_Withee Pond	EMAP	1994	1994-07-28	0.5	10.6	Chlorophyll A	ChlA	ug/L
3319864_Alder Brook Stream	EMAP	1991	1991-07-14		3.45	Chlorophyll A	ChlA	ug/L
3319882_Barker Pond	EMAP	1993	1993-07-08	1.5	1.7	Chlorophyll A	ChlA	ug/L
3319900_Bog Pond	EMAP	1994	1994-07-24	1.5	6.4	Chlorophyll A	ChlA	ug/L
3319900_Bog Pond	EMAP	1993	1993-08-09	1.5	13.8	Chlorophyll A	ChlA	ug/L
3319900_Bog Pond	EMAP	1993	1993-07-08	1.5	28.6	Chlorophyll A	ChlA	ug/L
3319900_Bog Pond	EMAP	1994	1994-08-14	1.5	33.9	Chlorophyll A	ChlA	ug/L
3319994_Unity Pond	EMAP	1994	1994-07-07	1.5	25.6	Chlorophyll A	ChlA	ug/L
3323700_Inghan Pond	EMAP	1993	1993-07-05	1.5	6.8	Chlorophyll A	ChlA	ug/L
3323716_Torsey Lake	EMAP	1991	1991-07-22		3.19	Chlorophyll A	ChlA	ug/L
3323844_Maranacook Lake	EMAP	1993	1993-08-15	1.5	1.4	Chlorophyll A	ChlA	ug/L
4146742_Neversink Reservoir	EMAP	1993	1993-08-05	1.5	1.6	Chlorophyll A	ChlA	ug/L
4147134_Saint Josephs Lake	EMAP	1992	1992-07-09		16.7	Chlorophyll A	ChlA	ug/L
4147148_Melody Lake	EMAP	1992	1992-07-07		13.3	Chlorophyll A	ChlA	ug/L
4287217_Wheelock Lake	EMAP	1994	1994-07-25	1.5	2.2	Chlorophyll A	ChlA	ug/L
4287221_Hunnewell Lake	EMAP	1991	1991-08-10		5.52	Chlorophyll A	ChlA	ug/L
4288073_Little Falls Pond	EMAP	1992	1992-08-03		1.9	Chlorophyll A	ChlA	ug/L
4289057_Depot Lake	EMAP	1994	1994-08-02	1.5	3.5	Chlorophyll A	ChlA	ug/L
4489486_Oakwood Lakes	EMAP	1994	1994-08-08	0.5	12.3	Chlorophyll A	ChlA	ug/L
4489532_Lake Stockwell	EMAP	1994	1994-08-11	0.5	8.3	Chlorophyll A	ChlA	ug/L
4571899_Joes Pond	EMAP	1991	1991-08-22		4.01	Chlorophyll A	ChlA	ug/L
4571905_NONAME	EMAP	1993	1993-07-19	1.5	4.6	Chlorophyll A	ChlA	ug/L
4573533_Lake Groton	EMAP	1991	1991-08-26		6.52	Chlorophyll A	ChlA	ug/L
4573593_Ticklenaked Pond	EMAP	1991	1991-08-24		6.26	Chlorophyll A	ChlA	ug/L
4574067_Lake Fairlee	EMAP	1991	1991-09-02		2.08	Chlorophyll A	ChlA	ug/L
4574127_Lake Abenaki	EMAP	1991	1991-08-29		4.22	Chlorophyll A	ChlA	ug/L
4577068_Sabin Pond	EMAP	1991	1991-07-24		1.25	Chlorophyll A	ChlA	ug/L
4577068_Sabin Pond	EMAP	1991	1991-08-21		2.05	Chlorophyll A	ChlA	ug/L
4587374_Mud Pond	EMAP	1991	1991-07-23		8.55	Chlorophyll A	ChlA	ug/L
4592019_Second Connecticut Lake	EMAP	1994	1994-07-26	1.5	5	Chlorophyll A	ChlA	ug/L
4593701_Pearl Lake	EMAP	1994	1994-08-07	1.5	2.5	Chlorophyll A	ChlA	ug/L
4599693_Shadow Lake	EMAP	1994	1994-08-03	1.5	1.1	Chlorophyll A	ChlA	ug/L
4599699_Tildys Pond (Clarks Pond)	EMAP	1994	1994-06-29	1.5	3	Chlorophyll A	ChlA	ug/L
4599699_Tildys Pond (Clarks Pond)	EMAP	1994	1994-08-18	1.5	11.3	Chlorophyll A	ChlA	ug/L
5195160_Pleasant Lake	EMAP	1993	1993-07-26	1.5	2.2	Chlorophyll A	ChlA	ug/L
5195248_Lower Oxbrook Lake	EMAP	1993	1993-07-29	1.5	2.1	Chlorophyll A	ChlA	ug/L
5197464_Upper Sysladobsis Lake	EMAP	1991	1991-07-11		6.3	Chlorophyll A	ChlA	ug/L
5202110_Muddy Pond	EMAP	1993	1993-07-05	1.5	2.5	Chlorophyll A	ChlA	ug/L
5202110_Muddy Pond	EMAP	1993	1993-08-08	1.5	5	Chlorophyll A	ChlA	ug/L
5202110_Muddy Pond	EMAP	1992	1992-08-13		4.4	Chlorophyll A	ChlA	ug/L
5202110_Muddy Pond	EMAP	1992	1992-08-23		4.8	Chlorophyll A	ChlA	ug/L
5202226_Damariscotta Lake	EMAP	1993	1993-07-16	1.5	3.4	Chlorophyll A	ChlA	ug/L
5842208_Lake Ivanhoe	EMAP	1991	1991-07-16		1.68	Chlorophyll A	ChlA	ug/L
5843682_Round Pond	EMAP	1992	1992-07-06		1.4	Chlorophyll A	ChlA	ug/L
5843842_Barbadoes Pond	EMAP	1993	1993-07-05	1.5	2.4	Chlorophyll A	ChlA	ug/L
5865557_Glen Echo Pond	EMAP	1993	1993-08-16	1.5	1.1	Chlorophyll A	ChlA	ug/L
5865557_Glen Echo Pond	EMAP	1993	1993-08-09	1.5	2	Chlorophyll A	ChlA	ug/L
5865557_Glen Echo Pond	EMAP	1992	1992-08-12		2.6	Chlorophyll A	ChlA	ug/L
5865557_Glen Echo Pond	EMAP	1992	1992-08-20		6.5	Chlorophyll A	ChlA	ug/L
5865611_Lake Holbrook	EMAP	1992	1992-08-25		52.2	Chlorophyll A	ChlA	ug/L
5865611_Lake Holbrook	EMAP	1992	1992-08-16		96.9	Chlorophyll A	ChlA	ug/L
5865695_Kingsbury Pond	EMAP	1994	1994-07-17	1.5	2.2	Chlorophyll A	ChlA	ug/L
5875041_Little Creeks Pond	EMAP	1994	1994-07-20	0.5	19.4	Chlorophyll A	ChlA	ug/L
5877251_Scokes Pond	EMAP	1993	1993-08-13	1.5	5.9	Chlorophyll A	ChlA	ug/L
6074603_Flints Pond	EMAP	1991	1991-07-10		2.05	Chlorophyll A	ChlA	ug/L
6074603_Flints Pond	EMAP	1991	1991-07-09		3.29	Chlorophyll A	ChlA	ug/L
6074603_Flints Pond	EMAP	1991	1991-07-08		4.44	Chlorophyll A	ChlA	ug/L
6074603_Flints Pond	EMAP	1992	1992-08-06		6.7	Chlorophyll A	ChlA	ug/L
6074949_Lake Whalom	EMAP	1994	1994-08-15	1.5	6.8	Chlorophyll A	ChlA	ug/L
6076867_Kendall Reservoir	EMAP	1991	1991-08-20		1.98	Chlorophyll A	ChlA	ug/L
6076867_Kendall Reservoir	EMAP	1991	1991-07-18		2.06	Chlorophyll A	ChlA	ug/L
6089265_Stoughton Pond	EMAP	1994	1994-06-29	1.5	1.3	Chlorophyll A	ChlA	ug/L
6089297_North Springfield Reservoir	EMAP	1994	1994-08-02	1.5	1.6	Chlorophyll A	ChlA	ug/L
6089297_North Springfield Reservoir	EMAP	1994	1994-08-22	1.5	2	Chlorophyll A	ChlA	ug/L
6106801_Mirror Lake	EMAP	1992	1992-07-15		5	Chlorophyll A	ChlA	ug/L
6106801_Mirror Lake	EMAP	1992	1992-08-18		7.6	Chlorophyll A	ChlA	ug/L
6114534_Holden Reservoir	EMAP	1991	1991-07-18		0.86	Chlorophyll A	ChlA	ug/L
6114534_Holden Reservoir	EMAP	1992	1992-07-30		1.2	Chlorophyll A	ChlA	ug/L
6115048_Swans Pond	EMAP	1992	1992-08-09		12.4	Chlorophyll A	ChlA	ug/L
6115080_Reservoir Number Six	EMAP	1992	1992-08-02		1.8	Chlorophyll A	ChlA	ug/L
6115110_Whitins Pond	EMAP	1992	1992-08-19		7.9	Chlorophyll A	ChlA	ug/L
6115110_Whitins Pond	EMAP	1992	1992-08-06		21.4	Chlorophyll A	ChlA	ug/L
6126055_Savery Pond/Waterville Pond	EMAP	1991	1991-08-16		7.5	Chlorophyll A	ChlA	ug/L
6126055_Savery Pond/Waterville Pond	EMAP	1991	1991-07-17		14.7	Chlorophyll A	ChlA	ug/L
6126817_Barrowsville Pond	EMAP	1993	1993-08-19	1.5	20.1	Chlorophyll A	ChlA	ug/L
6126969_Mansi's Pond	EMAP	1991	1991-08-18		10.4	Chlorophyll A	ChlA	ug/L
6126969_Mansi's Pond	EMAP	1991	1991-07-20		39.4	Chlorophyll A	ChlA	ug/L
6127029_Mountaindale Reservoir	EMAP	1991	1991-07-17		3.86	Chlorophyll A	ChlA	ug/L
6127275_Mashapaug Pond	EMAP	1991	1991-07-08		21.4	Chlorophyll A	ChlA	ug/L
6127541_Quidnick Reservoir	EMAP	1994	1994-07-28	1.5	2.4	Chlorophyll A	ChlA	ug/L
6127835_Watson Reservoir	EMAP	1991	1991-07-17		9.83	Chlorophyll A	ChlA	ug/L
6127835_Watson Reservoir	EMAP	1991	1991-08-18		11.9	Chlorophyll A	ChlA	ug/L
6139844_Yorker Mill Pond	EMAP	1993	1993-08-05	1.5	5.1	Chlorophyll A	ChlA	ug/L
6140488_Wyassup Lake	EMAP	1991	1991-07-18		2.51	Chlorophyll A	ChlA	ug/L
6140488_Wyassup Lake	EMAP	1991	1991-08-28		3.48	Chlorophyll A	ChlA	ug/L
6140488_Wyassup Lake	EMAP	1992	1992-08-13		8	Chlorophyll A	ChlA	ug/L
6144103_Webster/Lily Pond	EMAP	1991	1991-07-10		6.07	Chlorophyll A	ChlA	ug/L
6146211_Walker Pond	EMAP	1994	1994-07-10	1.5	4.3	Chlorophyll A	ChlA	ug/L
6146247_Cedar Pond	EMAP	1994	1994-07-13	1.5	3.8	Chlorophyll A	ChlA	ug/L
6160981_Bissonnette Pond	EMAP	1991	1991-07-18		8.05	Chlorophyll A	ChlA	ug/L
6169064_Oxoboxo Lake	EMAP	1993	1993-08-17	1.5	1.9	Chlorophyll A	ChlA	ug/L
6169118_Wheeler Pond	EMAP	1993	1993-08-19	1.5	6	Chlorophyll A	ChlA	ug/L
6169118_Wheeler Pond	EMAP	1993	1993-08-12	1.5	7.7	Chlorophyll A	ChlA	ug/L
6169118_Wheeler Pond	EMAP	1994	1994-07-18	1.5	11.8	Chlorophyll A	ChlA	ug/L
6169118_Wheeler Pond	EMAP	1994	1994-08-01	1.5	46.1	Chlorophyll A	ChlA	ug/L
6176220_Community Lake	EMAP	1993	1993-08-16	1.5	36.3	Chlorophyll A	ChlA	ug/L
6185596_Snyders Lake	EMAP	1991	1991-08-07		9.43	Chlorophyll A	ChlA	ug/L
6185596_Snyders Lake	EMAP	1991	1991-08-21		30.7	Chlorophyll A	ChlA	ug/L
6189514_Kingston Reservoir Number Four	EMAP	1994	1994-08-01	1.5	3.5	Chlorophyll A	ChlA	ug/L
6189514_Kingston Reservoir Number Four	EMAP	1994	1994-08-22	1.5	22.3	Chlorophyll A	ChlA	ug/L
6224752_Clear Lake	EMAP	1991	1991-08-11		1.44	Chlorophyll A	ChlA	ug/L
6224752_Clear Lake	EMAP	1991	1991-08-28		1.48	Chlorophyll A	ChlA	ug/L
6224752_Clear Lake	EMAP	1991	1991-08-26		2.07	Chlorophyll A	ChlA	ug/L
6224752_Clear Lake	EMAP	1991	1991-08-26		2.45	Chlorophyll A	ChlA	ug/L
6224760_Wiccopee Reservoir (N)	EMAP	1991	1991-08-08		4.72	Chlorophyll A	ChlA	ug/L
6224862_Oscawanna Lake	EMAP	1991	1991-08-09		9.83	Chlorophyll A	ChlA	ug/L
6224862_Oscawanna Lake	EMAP	1991	1991-08-26		18.3	Chlorophyll A	ChlA	ug/L
6224862_Oscawanna Lake	EMAP	1991	1991-08-27		18.4	Chlorophyll A	ChlA	ug/L
6224862_Oscawanna Lake	EMAP	1991	1991-08-26		20.7	Chlorophyll A	ChlA	ug/L
6228142_New Croton Reservoir	EMAP	1992	1992-08-18		1.8	Chlorophyll A	ChlA	ug/L
6230776_The Lake	EMAP	1992	1992-09-14		65.6	Chlorophyll A	ChlA	ug/L
6240503_Reservoir Number One	EMAP	1993	1993-07-29	1.5	8.2	Chlorophyll A	ChlA	ug/L
6244708_Greenwood Lake	EMAP	1992	1992-07-12		9.1	Chlorophyll A	ChlA	ug/L
6244750_Little Cedar Pond	EMAP	1992	1992-07-16		7.5	Chlorophyll A	ChlA	ug/L
6262452_Wreck Pond (LARGEST)	EMAP	1991	1991-08-12		58.8	Chlorophyll A	ChlA	ug/L
6718777_Little Papoose Pond	EMAP	1992	1992-08-26		3.9	Chlorophyll A	ChlA	ug/L
6718777_Little Papoose Pond	EMAP	1992	1992-07-21		6.3	Chlorophyll A	ChlA	ug/L
6718785_Proctor Pond	EMAP	1992	1992-07-16		4.9	Chlorophyll A	ChlA	ug/L
6719681_Panther Pond	EMAP	1992	1992-07-09		1.9	Chlorophyll A	ChlA	ug/L
6719817_Chaffin Pond	EMAP	1992	1992-08-20		1.9	Chlorophyll A	ChlA	ug/L
6719817_Chaffin Pond	EMAP	1992	1992-07-13		4.1	Chlorophyll A	ChlA	ug/L
6719839_Collins Pond	EMAP	1992	1992-07-07		13.4	Chlorophyll A	ChlA	ug/L
6728581_Russell Pond	EMAP	1993	1993-07-22	1.5	0.3	Chlorophyll A	ChlA	ug/L
6728581_Russell Pond	EMAP	1991	1991-08-20		1.96	Chlorophyll A	ChlA	ug/L
6729267_Kusumpe Pond	EMAP	1994	1994-07-21	1.5	4	Chlorophyll A	ChlA	ug/L
6729429_Tewksbury Pond	EMAP	1993	1993-08-16	1.5	0.5	Chlorophyll A	ChlA	ug/L
6729429_Tewksbury Pond	EMAP	1993	1993-07-15	1.5	0.7	Chlorophyll A	ChlA	ug/L
6729429_Tewksbury Pond	EMAP	1994	1994-07-06	1.5	0.8	Chlorophyll A	ChlA	ug/L
6729429_Tewksbury Pond	EMAP	1994	1994-08-10	1.5	1.3	Chlorophyll A	ChlA	ug/L
6729429_Tewksbury Pond	EMAP	1991	1991-08-19		1.3	Chlorophyll A	ChlA	ug/L
6738190_Mirror Lake	EMAP	1993	1993-07-13	1.5	1.5	Chlorophyll A	ChlA	ug/L
6739010_Clough Pond	EMAP	1992	1992-07-12		4.6	Chlorophyll A	ChlA	ug/L
6739020_Shellcamp Pond	EMAP	1992	1992-07-08		5.8	Chlorophyll A	ChlA	ug/L
6739044_Pond NR HILLS CORNER	EMAP	1992	1992-07-13		23.8	Chlorophyll A	ChlA	ug/L
6742544_Upper Artichoke Reservoir	EMAP	1991	1991-07-16		3.89	Chlorophyll A	ChlA	ug/L
6742920_Haunted Lake	EMAP	1992	1992-08-07		4.3	Chlorophyll A	ChlA	ug/L
6743174_Canobie Lake	EMAP	1993	1993-08-05	1.5	1.5	Chlorophyll A	ChlA	ug/L
6743194_Kenoza Lake	EMAP	1991	1991-07-17		6.52	Chlorophyll A	ChlA	ug/L
6743204_Dunklee Pond	EMAP	1991	1991-08-19		3.67	Chlorophyll A	ChlA	ug/L
6743204_Dunklee Pond	EMAP	1991	1991-07-08		9.41	Chlorophyll A	ChlA	ug/L
6743204_Dunklee Pond	EMAP	1991	1991-07-09		12.55	Chlorophyll A	ChlA	ug/L
6743204_Dunklee Pond	EMAP	1991	1991-07-09		13.9	Chlorophyll A	ChlA	ug/L
6743242_Pratt Pond	EMAP	1993	1993-07-22	1.5	2.1	Chlorophyll A	ChlA	ug/L
6760662_French Pond	EMAP	1991	1991-08-31		11.3	Chlorophyll A	ChlA	ug/L
6760678_Contention Pond	EMAP	1991	1991-07-21		1.99	Chlorophyll A	ChlA	ug/L
6760678_Contention Pond	EMAP	1991	1991-08-21		4.29	Chlorophyll A	ChlA	ug/L
6764326_Tolman Pond	EMAP	1994	1994-09-01	1.5	4.2	Chlorophyll A	ChlA	ug/L
6764368_Skatutakee Lake	EMAP	1994	1994-09-12	1.5	4.5	Chlorophyll A	ChlA	ug/L
6771749_Williams Lake	EMAP	1993	1993-08-01	1.5	3.9	Chlorophyll A	ChlA	ug/L
6777271_Childs Bog	EMAP	1994	1994-09-05	1.5	6.9	Chlorophyll A	ChlA	ug/L
6777279_Seavers Reservoir	EMAP	1994	1994-09-07	1.5	4.3	Chlorophyll A	ChlA	ug/L
6777283_Chesham Pond	EMAP	1994	1994-08-29	1.5	3.8	Chlorophyll A	ChlA	ug/L
6777539_Weatherhead Hollow Pond	EMAP	1993	1993-07-26	0.5	1.8	Chlorophyll A	ChlA	ug/L
6779681_Lithia Springs Reservoir	EMAP	1992	1992-07-17		4.1	Chlorophyll A	ChlA	ug/L
6779681_Lithia Springs Reservoir	EMAP	1992	1992-09-11		16.2	Chlorophyll A	ChlA	ug/L
717642_NONAME	EMAP	1994	1994-07-28	0.5	5.6	Chlorophyll A	ChlA	ug/L
723916_Black Lake	EMAP	1991	1991-08-14		3.55	Chlorophyll A	ChlA	ug/L
723938_Square Lake	EMAP	1993	1993-08-02	1.5	2.4	Chlorophyll A	ChlA	ug/L
724960_Little Black Ponds	EMAP	1992	1992-08-03		1.6	Chlorophyll A	ChlA	ug/L
724960_Little Black Ponds	EMAP	1991	1991-08-14		1.61	Chlorophyll A	ChlA	ug/L
724968_Gardner Pond	EMAP	1991	1991-08-15		0.83	Chlorophyll A	ChlA	ug/L
724968_Gardner Pond	EMAP	1991	1991-07-12		2.08	Chlorophyll A	ChlA	ug/L
724986_Upper Pond	EMAP	1991	1991-08-10		6.77	Chlorophyll A	ChlA	ug/L
725078_Mud Pond	EMAP	1992	1992-07-29		5.4	Chlorophyll A	ChlA	ug/L
7687539_Queen Lake	EMAP	1993	1993-08-20	1.5	6.9	Chlorophyll A	ChlA	ug/L
7687539_Queen Lake	EMAP	1993	1993-07-26	1.5	8.7	Chlorophyll A	ChlA	ug/L
7687539_Queen Lake	EMAP	1992	1992-08-16		3.9	Chlorophyll A	ChlA	ug/L
7687539_Queen Lake	EMAP	1992	1992-07-21		5.7	Chlorophyll A	ChlA	ug/L
7688989_Muddy Brook Pond	EMAP	1993	1993-07-28	1.5	7.2	Chlorophyll A	ChlA	ug/L
7699514_Holbrook Pond	EMAP	1994	1994-08-03	1.5	13.2	Chlorophyll A	ChlA	ug/L
7709268_Windsor Reservoir	EMAP	1994	1994-08-18	1.5	4.4	Chlorophyll A	ChlA	ug/L
7710738_Fall Mountain Lake	EMAP	1994	1994-08-08	0.5	24.2	Chlorophyll A	ChlA	ug/L
7711540_Plymouth Lake	EMAP	1994	1994-07-11	0.5	28.5	Chlorophyll A	ChlA	ug/L
7711584_Hancock Brook Lake	EMAP	1994	1994-08-15	1.5	2.8	Chlorophyll A	ChlA	ug/L
7730675_Aspetuck Reservoir	EMAP	1994	1994-07-14	0.5	5.9	Chlorophyll A	ChlA	ug/L
7730703_Hemlock Reservoir	EMAP	1994	1994-07-07	1.5	4.6	Chlorophyll A	ChlA	ug/L
803449_Bartlett Pond	EMAP	1993	1993-07-29	0.5	4.6	Chlorophyll A	ChlA	ug/L
806239_Otter Pond	EMAP	1993	1993-07-26	0.5	2.7	Chlorophyll A	ChlA	ug/L
806239_Otter Pond	EMAP	1993	1993-08-12	1.5	6.1	Chlorophyll A	ChlA	ug/L
806239_Otter Pond	EMAP	1992	1992-08-23		6.7	Chlorophyll A	ChlA	ug/L
806239_Otter Pond	EMAP	1992	1992-07-12		9	Chlorophyll A	ChlA	ug/L
808011_Big Reed Pond	EMAP	1992	1992-08-12		1.8	Chlorophyll A	ChlA	ug/L
808011_Big Reed Pond	EMAP	1992	1992-07-10		2.3	Chlorophyll A	ChlA	ug/L
808017_Litttle Reed Pond	EMAP	1992	1992-08-12		4.1	Chlorophyll A	ChlA	ug/L
808017_Litttle Reed Pond	EMAP	1992	1992-07-09		6.4	Chlorophyll A	ChlA	ug/L
8100475_NONAME (OWEGO IBM Pond)	EMAP	1994	1994-06-29	1.5	22.2	Chlorophyll A	ChlA	ug/L
8100475_NONAME (OWEGO IBM Pond)	EMAP	1993	1993-08-22	1.5	38.9	Chlorophyll A	ChlA	ug/L
8100475_NONAME (OWEGO IBM Pond)	EMAP	1993	1993-07-08	1.5	57.7	Chlorophyll A	ChlA	ug/L
8100475_NONAME (OWEGO IBM Pond)	EMAP	1994	1994-08-22	1.5	66.6	Chlorophyll A	ChlA	ug/L
9312441_Moose Pond	EMAP	1991	1991-08-15		1.32	Chlorophyll A	ChlA	ug/L
9312441_Moose Pond	EMAP	1991	1991-07-16		1.6	Chlorophyll A	ChlA	ug/L
9315171_Trout Pond	EMAP	1992	1992-07-22		2.7	Chlorophyll A	ChlA	ug/L
9315171_Trout Pond	EMAP	1992	1992-08-11		5.7	Chlorophyll A	ChlA	ug/L
9342437_Island Pond	EMAP	1993	1993-07-19	1.5	3.2	Chlorophyll A	ChlA	ug/L
9343189_Wickett Pond	EMAP	1994	1994-07-25	0.5	2.6	Chlorophyll A	ChlA	ug/L
9419561_Poolville Pond	EMAP	1994	1994-06-29	1.5	4.4	Chlorophyll A	ChlA	ug/L
9421519_Tully Lake	EMAP	1994	1994-07-26	1.5	6.9	Chlorophyll A	ChlA	ug/L
9421699_NONAME	EMAP	1993	1993-07-05	1.5	24	Chlorophyll A	ChlA	ug/L
9422521_Lake Petonia	EMAP	1994	1994-07-21	1.5	1.4	Chlorophyll A	ChlA	ug/L
9435613_Harding Lakes	EMAP	1992	1992-07-24		20.7	Chlorophyll A	ChlA	ug/L
9443221_Batsto River Reservoir	EMAP	1993	1993-08-23	1.5	0.8	Chlorophyll A	ChlA	ug/L
9443221_Batsto River Reservoir	EMAP	1994	1994-08-15	1.5	1.9	Chlorophyll A	ChlA	ug/L
9443221_Batsto River Reservoir	EMAP	1994	1994-08-04	1.5	1.9	Chlorophyll A	ChlA	ug/L
9443221_Batsto River Reservoir	EMAP	1993	1993-07-15	1.5	3.4	Chlorophyll A	ChlA	ug/L
9479972_Daretown Lake	EMAP	1993	1993-07-19	1.5	86.6	Chlorophyll A	ChlA	ug/L
9483024_East Creek Pond	EMAP	1993	1993-07-12	1.5	6.9	Chlorophyll A	ChlA	ug/L
9512506_Pleasant Valley Lake	EMAP	1992	1992-07-21		9.3	Chlorophyll A	ChlA	ug/L
9523487_Moody Pond	EMAP	1993	1993-07-05	1.5	3.2	Chlorophyll A	ChlA	ug/L
9527599_Lake Placid	EMAP	1993	1993-08-24	1.5	0.9	Chlorophyll A	ChlA	ug/L
120052083_Green Pond	NJ	2007	2007-05-09	1	1.4	Chlorophyll A	ChlA	ug/L
120052083_Green Pond	NJ	2007	2007-05-09	1	1.5	Chlorophyll A	ChlA	ug/L
120052083_Green Pond	NJ	2007	2007-05-09	1	1.8	Chlorophyll A	ChlA	ug/L
120052083_Green Pond	NJ	2007	2007-10-04	1	4.86	Chlorophyll A	ChlA	ug/L
120052083_Green Pond	NJ	2007	2007-10-04	1	5.44	Chlorophyll A	ChlA	ug/L
120052083_Green Pond	NJ	2007	2007-10-04	1	7.19	Chlorophyll A	ChlA	ug/L
120052083_Green Pond	NJ	2007	2007-07-19	1	8.2	Chlorophyll A	ChlA	ug/L
120052083_Green Pond	NJ	2007	2007-07-19	1	9.7	Chlorophyll A	ChlA	ug/L
120052083_Green Pond	NJ	2007	2007-07-19	1	10.8	Chlorophyll A	ChlA	ug/L
2582455_Culvers Lake-01	NJ	2009	2009-06-01	1	9.23	Chlorophyll A	ChlA	ug/L
2582455_Culvers Lake-01	NJ	2009	2009-06-01	1	11.78	Chlorophyll A	ChlA	ug/L
2582455_Culvers Lake-01	NJ	2009	2009-06-01	1	12.66	Chlorophyll A	ChlA	ug/L
2582455_Culvers Lake-01	NJ	2009	2009-10-29	1	14.35	Chlorophyll A	ChlA	ug/L
2582455_Culvers Lake-01	NJ	2009	2009-10-29	1	19.41	Chlorophyll A	ChlA	ug/L
2582455_Culvers Lake-01	NJ	2009	2009-08-20	1	20.47	Chlorophyll A	ChlA	ug/L
2582455_Culvers Lake-01	NJ	2009	2009-08-20	1	20.93	Chlorophyll A	ChlA	ug/L
2582455_Culvers Lake-01	NJ	2009	2009-08-20	1	21.32	Chlorophyll A	ChlA	ug/L
2582455_Culvers Lake-01	NJ	2009	2009-10-29	1	22.79	Chlorophyll A	ChlA	ug/L
2582455_Culvers Lake-01	NJ	2009	2009-08-20	9	2.66	Chlorophyll A	ChlA	ug/L
2582455_Culvers Lake-01	NJ	2009	2009-06-01	9	3.63	Chlorophyll A	ChlA	ug/L
2582455_Culvers Lake-01	NJ	2009	2009-06-01	11	1.72	Chlorophyll A	ChlA	ug/L
2582455_Culvers Lake-01	NJ	2009	2009-08-20	11	3.35	Chlorophyll A	ChlA	ug/L
2582995_Iliff Lake-01	NJ	2008	2008-05-29	1	5.76	Chlorophyll A	ChlA	ug/L
2582995_Iliff Lake-01	NJ	2008	2008-05-29	1	6.14	Chlorophyll A	ChlA	ug/L
2582995_Iliff Lake-01	NJ	2008	2008-08-26	1	8.4	Chlorophyll A	ChlA	ug/L
2582995_Iliff Lake-01	NJ	2008	2008-08-26	1	8.9	Chlorophyll A	ChlA	ug/L
2582995_Iliff Lake-01	NJ	2008	2008-10-23	1	14.59	Chlorophyll A	ChlA	ug/L
2582995_Iliff Lake-01	NJ	2008	2008-10-23	1	16.53	Chlorophyll A	ChlA	ug/L
2582995_Iliff Lake-01	NJ	2008	2008-05-29	6	41.41	Chlorophyll A	ChlA	ug/L
2582995_Iliff Lake-01	NJ	2008	2008-08-26	6	93.19	Chlorophyll A	ChlA	ug/L
2582995_Iliff Lake-01	NJ	2008	2008-05-29	7	65.03	Chlorophyll A	ChlA	ug/L
2582995_Iliff Lake-01	NJ	2008	2008-08-26	8.5	66.49	Chlorophyll A	ChlA	ug/L
2582995_Iliff Lake-01	NJ	2008	2008-10-23	9	68.17	Chlorophyll A	ChlA	ug/L
2583011_Muckshaw Ponds	NJ	2007	2007-10-03	1	2.82	Chlorophyll A	ChlA	ug/L
2583011_Muckshaw Ponds	NJ	2007	2007-08-01	1	4.6	Chlorophyll A	ChlA	ug/L
2583011_Muckshaw Ponds	NJ	2007	2007-05-10	1	4.6	Chlorophyll A	ChlA	ug/L
2583157_Gardners Pond	NJ	2011	2011-08-02	1	3.31	Chlorophyll A	ChlA	ug/L
2583157_Gardners Pond	NJ	2006	2006-08-15	1	4.4	Chlorophyll A	ChlA	ug/L
2583157_Gardners Pond	NJ	2006	2006-05-17	1	5	Chlorophyll A	ChlA	ug/L
2583157_Gardners Pond	NJ	2011	2011-05-26	1	5.3	Chlorophyll A	ChlA	ug/L
2583157_Gardners Pond	NJ	2006	2006-10-11	1	8.2	Chlorophyll A	ChlA	ug/L
2583157_Gardners Pond	NJ	2011	2011-10-18	1	9	Chlorophyll A	ChlA	ug/L
2583157_Gardners Pond	NJ	2011	2011-08-02	8	19.79	Chlorophyll A	ChlA	ug/L
2583157_Gardners Pond	NJ	2011	2011-10-18	8	26.07	Chlorophyll A	ChlA	ug/L
2583165_Spring Valley Lake	NJ	2008	2008-08-07	0.5	13.58	Chlorophyll A	ChlA	ug/L
2583165_Spring Valley Lake	NJ	2008	2008-10-15	0.5	22.68	Chlorophyll A	ChlA	ug/L
2583165_Spring Valley Lake	NJ	2008	2008-05-15	1	13.77	Chlorophyll A	ChlA	ug/L
2583165_Spring Valley Lake	NJ	2008	2008-08-07	2	23.55	Chlorophyll A	ChlA	ug/L
2585163_Stag Pond	NJ	2009	2009-05-19	0.6	5.1	Chlorophyll A	ChlA	ug/L
2585163_Stag Pond	NJ	2009	2009-08-19	1	4.32	Chlorophyll A	ChlA	ug/L
2585163_Stag Pond	NJ	2009	2009-05-19	1	6.78	Chlorophyll A	ChlA	ug/L
2585163_Stag Pond	NJ	2009	2009-08-19	1	9.67	Chlorophyll A	ChlA	ug/L
2585163_Stag Pond	NJ	2009	2009-10-21	1	20.31	Chlorophyll A	ChlA	ug/L
2585163_Stag Pond	NJ	2009	2009-10-21	1	35.24	Chlorophyll A	ChlA	ug/L
2585163_Stag Pond	NJ	2009	2009-05-19	6	12.69	Chlorophyll A	ChlA	ug/L
2585163_Stag Pond	NJ	2009	2009-08-19	6.5	114.58	Chlorophyll A	ChlA	ug/L
2585247_Turtle Pond	NJ	2008	2008-10-21	0.5	114.48	Chlorophyll A	ChlA	ug/L
2585247_Turtle Pond	NJ	2008	2008-08-19	1	16.15	Chlorophyll A	ChlA	ug/L
2585247_Turtle Pond	NJ	2008	2008-05-21	1	23.81	Chlorophyll A	ChlA	ug/L
2585405_Glovers Pond	NJ	2009	2009-07-29	1	9.09	Chlorophyll A	ChlA	ug/L
2585405_Glovers Pond	NJ	2009	2009-07-29	1	9.37	Chlorophyll A	ChlA	ug/L
2585405_Glovers Pond	NJ	2009	2009-10-14	1	9.74	Chlorophyll A	ChlA	ug/L
2585405_Glovers Pond	NJ	2009	2009-10-14	1	10.25	Chlorophyll A	ChlA	ug/L
2585405_Glovers Pond	NJ	2009	2009-05-11	2	3.92	Chlorophyll A	ChlA	ug/L
2585405_Glovers Pond	NJ	2009	2009-05-11	2	4.83	Chlorophyll A	ChlA	ug/L
2585405_Glovers Pond	NJ	2009	2009-07-29	6	71.8	Chlorophyll A	ChlA	ug/L
2585405_Glovers Pond	NJ	2009	2009-10-14	7.5	74.46	Chlorophyll A	ChlA	ug/L
2585405_Glovers Pond	NJ	2009	2009-07-29	7.5	104.68	Chlorophyll A	ChlA	ug/L
2585443_Watchu Pond	NJ	2010	2010-08-11	0.4	4.83	Chlorophyll A	ChlA	ug/L
2585443_Watchu Pond	NJ	2010	2010-10-06	0.5	5.77	Chlorophyll A	ChlA	ug/L
2585443_Watchu Pond	NJ	2010	2010-08-11	0.5	7.34	Chlorophyll A	ChlA	ug/L
2585443_Watchu Pond	NJ	2010	2010-10-06	0.5	8.28	Chlorophyll A	ChlA	ug/L
2585443_Watchu Pond	NJ	2010	2010-05-24	0.5	9.24	Chlorophyll A	ChlA	ug/L
2585443_Watchu Pond	NJ	2010	2010-05-24	0.6	5.16	Chlorophyll A	ChlA	ug/L
2585443_Watchu Pond	NJ	2010	2010-05-24	1	4.59	Chlorophyll A	ChlA	ug/L
2585443_Watchu Pond	NJ	2010	2010-10-06	1	5.79	Chlorophyll A	ChlA	ug/L
2585443_Watchu Pond	NJ	2010	2010-08-11	1	12.62	Chlorophyll A	ChlA	ug/L
2585493_Allamuchy Pond	NJ	2009	2009-04-28	1	14.17	Chlorophyll A	ChlA	ug/L
2585493_Allamuchy Pond	NJ	2009	2009-07-15	1	14.32	Chlorophyll A	ChlA	ug/L
2585493_Allamuchy Pond	NJ	2009	2009-04-28	1	16.49	Chlorophyll A	ChlA	ug/L
2585493_Allamuchy Pond	NJ	2009	2009-09-30	1	22.12	Chlorophyll A	ChlA	ug/L
2585493_Allamuchy Pond	NJ	2009	2009-07-15	1	22.67	Chlorophyll A	ChlA	ug/L
2585493_Allamuchy Pond	NJ	2009	2009-09-30	1	23.05	Chlorophyll A	ChlA	ug/L
2585493_Allamuchy Pond	NJ	2009	2009-07-15	3.5	51.89	Chlorophyll A	ChlA	ug/L
2585493_Allamuchy Pond	NJ	2009	2009-07-15	4.5	16.01	Chlorophyll A	ChlA	ug/L
2585493_Allamuchy Pond	NJ	2009	2009-04-28	6.5	10.87	Chlorophyll A	ChlA	ug/L
2585639_Mountain Lake-01	NJ	2008	2008-04-30	1	7.16	Chlorophyll A	ChlA	ug/L
2585639_Mountain Lake-01	NJ	2008	2008-04-30	1	7.78	Chlorophyll A	ChlA	ug/L
2585639_Mountain Lake-01	NJ	2008	2008-07-28	1	13.37	Chlorophyll A	ChlA	ug/L
2585639_Mountain Lake-01	NJ	2008	2008-07-28	1	15.74	Chlorophyll A	ChlA	ug/L
2585639_Mountain Lake-01	NJ	2008	2008-10-01	1	20.92	Chlorophyll A	ChlA	ug/L
2585639_Mountain Lake-01	NJ	2008	2008-10-01	1	22.13	Chlorophyll A	ChlA	ug/L
2585639_Mountain Lake-01	NJ	2008	2008-04-30	4	13.06	Chlorophyll A	ChlA	ug/L
2585639_Mountain Lake-01	NJ	2008	2008-07-28	6	29.07	Chlorophyll A	ChlA	ug/L
2585639_Mountain Lake-01	NJ	2008	2008-10-01	7	33.76	Chlorophyll A	ChlA	ug/L
2585639_Mountain Lake-01	NJ	2008	2008-04-30	8	11.16	Chlorophyll A	ChlA	ug/L
2585639_Mountain Lake-01	NJ	2008	2008-07-28	10	16.63	Chlorophyll A	ChlA	ug/L
2587243_Delaware Lake	NJ	2007	2007-05-02	1	11.8	Chlorophyll A	ChlA	ug/L
2587243_Delaware Lake	NJ	2007	2007-09-25	1	104.95	Chlorophyll A	ChlA	ug/L
2587243_Delaware Lake	NJ	2007	2007-07-11	1	131.8	Chlorophyll A	ChlA	ug/L
2588965_Colonial Lake	NJ	2012	2012-08-03	0.7	53.59	Chlorophyll A	ChlA	ug/L
2588965_Colonial Lake	NJ	2012	2012-03-22	1	15.56	Chlorophyll A	ChlA	ug/L
2588965_Colonial Lake	NJ	2012	2012-08-03	1	71.51	Chlorophyll A	ChlA	ug/L
2588965_Colonial Lake	NJ	2012	2012-03-22	1	76.73	Chlorophyll A	ChlA	ug/L
4148946_Marcia Lake-01	NJ	2014	2014-05-20	1	3.01	Chlorophyll A	ChlA	ug/L
4149172_Kittatinny Camp Lake	NJ	2006	2006-04-27	1	4.6	Chlorophyll A	ChlA	ug/L
4149172_Kittatinny Camp Lake	NJ	2006	2006-09-21	1	29.3	Chlorophyll A	ChlA	ug/L
4149172_Kittatinny Camp Lake	NJ	2006	2006-07-11	1	32.6	Chlorophyll A	ChlA	ug/L
4149300_Stony Lake-01	NJ	2011	2011-08-17	1	1.13	Chlorophyll A	ChlA	ug/L
4149300_Stony Lake-01	NJ	2011	2011-05-24	1	1.42	Chlorophyll A	ChlA	ug/L
4152646_Sunfish Pond	NJ	2008	2008-05-28	1	1.01	Chlorophyll A	ChlA	ug/L
4152646_Sunfish Pond	NJ	2008	2008-11-05	1	2.56	Chlorophyll A	ChlA	ug/L
4152646_Sunfish Pond	NJ	2008	2008-11-05	1	3.14	Chlorophyll A	ChlA	ug/L
4152646_Sunfish Pond	NJ	2008	2008-08-12	1	4.15	Chlorophyll A	ChlA	ug/L
4152646_Sunfish Pond	NJ	2008	2008-08-12	1	5.95	Chlorophyll A	ChlA	ug/L
4152646_Sunfish Pond	NJ	2008	2008-08-12	8	8.73	Chlorophyll A	ChlA	ug/L
4489734_Braddocks Millpond-19	NJ	2013	2013-08-13	1	10.91	Chlorophyll A	ChlA	ug/L
4492696_Cooper River Lake-18	NJ	2006	2006-07-19	0.3	24.2	Chlorophyll A	ChlA	ug/L
4492696_Cooper River Lake-18	NJ	2006	2006-05-02	0.3	48.6	Chlorophyll A	ChlA	ug/L
4492696_Cooper River Lake-18	NJ	2006	2006-09-26	0.3	75.2	Chlorophyll A	ChlA	ug/L
4492696_Cooper River Lake-18	NJ	2006	2006-09-26	1	50.9	Chlorophyll A	ChlA	ug/L
4492696_Cooper River Lake-18	NJ	2006	2006-09-26	1	54.4	Chlorophyll A	ChlA	ug/L
4492696_Cooper River Lake-18	NJ	2006	2006-07-19	1	63.4	Chlorophyll A	ChlA	ug/L
4492696_Cooper River Lake-18	NJ	2006	2006-05-02	1	68	Chlorophyll A	ChlA	ug/L
4492696_Cooper River Lake-18	NJ	2006	2006-05-02	1	72.7	Chlorophyll A	ChlA	ug/L
4492696_Cooper River Lake-18	NJ	2006	2006-07-19	1	77.7	Chlorophyll A	ChlA	ug/L
4493138_Laurel Lake	NJ	2009	2009-09-14	0.5	3.79	Chlorophyll A	ChlA	ug/L
4493138_Laurel Lake	NJ	2009	2009-04-08	0.5	8.6	Chlorophyll A	ChlA	ug/L
4493138_Laurel Lake	NJ	2009	2009-06-24	0.5	16.04	Chlorophyll A	ChlA	ug/L
4493138_Laurel Lake	NJ	2009	2009-09-14	1	5.37	Chlorophyll A	ChlA	ug/L
4493138_Laurel Lake	NJ	2009	2009-04-08	1	12.87	Chlorophyll A	ChlA	ug/L
4493138_Laurel Lake	NJ	2009	2009-06-24	1	14.78	Chlorophyll A	ChlA	ug/L
4493392_Bells Lake-18	NJ	2011	2011-04-13	0.6	21.42	Chlorophyll A	ChlA	ug/L
4493392_Bells Lake-18	NJ	2011	2011-09-27	0.6	23.09	Chlorophyll A	ChlA	ug/L
4493392_Bells Lake-18	NJ	2011	2011-06-27	0.6	26.46	Chlorophyll A	ChlA	ug/L
4493392_Bells Lake-18	NJ	2011	2011-06-27	0.9	55.25	Chlorophyll A	ChlA	ug/L
4493392_Bells Lake-18	NJ	2011	2011-09-27	1	13.84	Chlorophyll A	ChlA	ug/L
4493392_Bells Lake-18	NJ	2011	2011-04-13	1	27.08	Chlorophyll A	ChlA	ug/L
4493478_Basgalore Lake	NJ	2008	2008-04-02	1	5.81	Chlorophyll A	ChlA	ug/L
4493478_Basgalore Lake	NJ	2008	2008-06-23	1	12.42	Chlorophyll A	ChlA	ug/L
4493478_Basgalore Lake	NJ	2008	2008-09-18	1	42.15	Chlorophyll A	ChlA	ug/L
6201138_Wawayanda Lake-02	NJ	2009	2009-05-26	1	2.72	Chlorophyll A	ChlA	ug/L
6201138_Wawayanda Lake-02	NJ	2009	2009-05-26	1	3.2	Chlorophyll A	ChlA	ug/L
6201138_Wawayanda Lake-02	NJ	2009	2009-08-25	1	6.7	Chlorophyll A	ChlA	ug/L
6201138_Wawayanda Lake-02	NJ	2009	2009-08-25	1	7.9	Chlorophyll A	ChlA	ug/L
6201138_Wawayanda Lake-02	NJ	2009	2009-10-26	1	8.1	Chlorophyll A	ChlA	ug/L
6201138_Wawayanda Lake-02	NJ	2009	2009-10-26	1	8.8	Chlorophyll A	ChlA	ug/L
6201138_Wawayanda Lake-02	NJ	2009	2009-05-26	13	1.8	Chlorophyll A	ChlA	ug/L
6201138_Wawayanda Lake-02	NJ	2009	2009-10-26	13	2.64	Chlorophyll A	ChlA	ug/L
6201138_Wawayanda Lake-02	NJ	2009	2009-08-25	13	3.02	Chlorophyll A	ChlA	ug/L
6201138_Wawayanda Lake-02	NJ	2009	2009-05-26	14	2.63	Chlorophyll A	ChlA	ug/L
6201138_Wawayanda Lake-02	NJ	2009	2009-08-25	22	1.44	Chlorophyll A	ChlA	ug/L
6201138_Wawayanda Lake-02	NJ	2009	2009-10-26	23	1	Chlorophyll A	ChlA	ug/L
6201450_Heaters Pond-02	NJ	2009	2009-05-13	0.7	14.94	Chlorophyll A	ChlA	ug/L
6201450_Heaters Pond-02	NJ	2009	2009-10-13	1	3.81	Chlorophyll A	ChlA	ug/L
6201450_Heaters Pond-02	NJ	2009	2009-10-13	1	3.96	Chlorophyll A	ChlA	ug/L
6201450_Heaters Pond-02	NJ	2009	2009-08-04	1	8.39	Chlorophyll A	ChlA	ug/L
6201450_Heaters Pond-02	NJ	2009	2009-05-13	1	9.88	Chlorophyll A	ChlA	ug/L
6201450_Heaters Pond-02	NJ	2009	2009-10-13	1	10.29	Chlorophyll A	ChlA	ug/L
6201450_Heaters Pond-02	NJ	2009	2009-05-13	1	11.48	Chlorophyll A	ChlA	ug/L
6201450_Heaters Pond-02	NJ	2009	2009-08-04	1	15.79	Chlorophyll A	ChlA	ug/L
6201450_Heaters Pond-02	NJ	2009	2009-08-04	1	18.62	Chlorophyll A	ChlA	ug/L
6201630_Saginaw Lake-02	NJ	2006	2006-05-17	1	4.5	Chlorophyll A	ChlA	ug/L
6201630_Saginaw Lake-02	NJ	2006	2006-08-15	1	13.8	Chlorophyll A	ChlA	ug/L
6201630_Saginaw Lake-02	NJ	2006	2006-10-11	1	24.7	Chlorophyll A	ChlA	ug/L
6244708_Greenwood Lake	NJ	2011	2011-06-01	1	6.06	Chlorophyll A	ChlA	ug/L
6244708_Greenwood Lake	NJ	2011	2011-06-01	1	8.44	Chlorophyll A	ChlA	ug/L
6244708_Greenwood Lake	NJ	2011	2011-06-01	1	11.42	Chlorophyll A	ChlA	ug/L
6244708_Greenwood Lake	NJ	2011	2011-11-03	1	12.64	Chlorophyll A	ChlA	ug/L
6244708_Greenwood Lake	NJ	2011	2011-11-03	1	13.45	Chlorophyll A	ChlA	ug/L
6244708_Greenwood Lake	NJ	2011	2011-09-01	1	20.76	Chlorophyll A	ChlA	ug/L
6244708_Greenwood Lake	NJ	2011	2011-11-03	1	21.72	Chlorophyll A	ChlA	ug/L
6244708_Greenwood Lake	NJ	2011	2011-09-01	1	21.75	Chlorophyll A	ChlA	ug/L
6244708_Greenwood Lake	NJ	2011	2011-09-01	1	24.02	Chlorophyll A	ChlA	ug/L
6244744_Surprise Lake	NJ	2013	2013-06-19	1	18.31	Chlorophyll A	ChlA	ug/L
6244748_West Pond	NJ	2013	2013-10-03	0.99	16.71	Chlorophyll A	ChlA	ug/L
6244788_Sheppard Pond-03	NJ	2009	2009-05-20	1	5.62	Chlorophyll A	ChlA	ug/L
6244788_Sheppard Pond-03	NJ	2009	2009-08-12	1	5.97	Chlorophyll A	ChlA	ug/L
6244788_Sheppard Pond-03	NJ	2009	2009-08-12	1	7.82	Chlorophyll A	ChlA	ug/L
6244788_Sheppard Pond-03	NJ	2009	2009-10-20	1	12.37	Chlorophyll A	ChlA	ug/L
6244788_Sheppard Pond-03	NJ	2009	2009-10-20	1	13.33	Chlorophyll A	ChlA	ug/L
6244788_Sheppard Pond-03	NJ	2009	2009-05-20	2	6.15	Chlorophyll A	ChlA	ug/L
6244788_Sheppard Pond-03	NJ	2009	2009-08-12	8	35.83	Chlorophyll A	ChlA	ug/L
6244788_Sheppard Pond-03	NJ	2009	2009-05-20	9	8.85	Chlorophyll A	ChlA	ug/L
6244790_Terrace Pond	NJ	2013	2013-06-06	1	1.12	Chlorophyll A	ChlA	ug/L
6244900_Tamarack Lake-02	NJ	2009	2009-05-13	1	7.27	Chlorophyll A	ChlA	ug/L
6244900_Tamarack Lake-02	NJ	2009	2009-07-28	1	7.44	Chlorophyll A	ChlA	ug/L
6244900_Tamarack Lake-02	NJ	2009	2009-05-13	1	8.88	Chlorophyll A	ChlA	ug/L
6244900_Tamarack Lake-02	NJ	2009	2009-07-28	1	12.13	Chlorophyll A	ChlA	ug/L
6244900_Tamarack Lake-02	NJ	2009	2009-10-07	1	27.29	Chlorophyll A	ChlA	ug/L
6244900_Tamarack Lake-02	NJ	2009	2009-10-07	1	35.35	Chlorophyll A	ChlA	ug/L
6244900_Tamarack Lake-02	NJ	2009	2009-07-28	3.5	32.3	Chlorophyll A	ChlA	ug/L
6244946_Skyline Lakes-03	NJ	2008	2008-10-30	1	13.6	Chlorophyll A	ChlA	ug/L
6244946_Skyline Lakes-03	NJ	2008	2008-10-30	1	14.27	Chlorophyll A	ChlA	ug/L
6244946_Skyline Lakes-03	NJ	2008	2008-05-29	1	23.8	Chlorophyll A	ChlA	ug/L
6244946_Skyline Lakes-03	NJ	2008	2008-08-27	1	28.58	Chlorophyll A	ChlA	ug/L
6244946_Skyline Lakes-03	NJ	2008	2008-05-29	1	29.43	Chlorophyll A	ChlA	ug/L
6244946_Skyline Lakes-03	NJ	2008	2008-08-27	1	29.63	Chlorophyll A	ChlA	ug/L
6244946_Skyline Lakes-03	NJ	2008	2008-05-29	4	20.31	Chlorophyll A	ChlA	ug/L
6244946_Skyline Lakes-03	NJ	2008	2008-08-27	5	42.54	Chlorophyll A	ChlA	ug/L
6244960_Echo Lake-03	NJ	2006	2006-08-16	1	13	Chlorophyll A	ChlA	ug/L
6244960_Echo Lake-03	NJ	2006	2006-08-16	1	13.1	Chlorophyll A	ChlA	ug/L
6244960_Echo Lake-03	NJ	2011	2011-05-26	1	14.38	Chlorophyll A	ChlA	ug/L
6244960_Echo Lake-03	NJ	2011	2011-05-26	1	14.49	Chlorophyll A	ChlA	ug/L
6244960_Echo Lake-03	NJ	2011	2011-10-24	1	16.33	Chlorophyll A	ChlA	ug/L
6244960_Echo Lake-03	NJ	2011	2011-10-24	1	17.83	Chlorophyll A	ChlA	ug/L
6244960_Echo Lake-03	NJ	2006	2006-05-24	1	18.1	Chlorophyll A	ChlA	ug/L
6244960_Echo Lake-03	NJ	2006	2006-05-24	1	19.4	Chlorophyll A	ChlA	ug/L
6244960_Echo Lake-03	NJ	2006	2006-10-19	1	23.7	Chlorophyll A	ChlA	ug/L
6244960_Echo Lake-03	NJ	2006	2006-10-19	1	32.2	Chlorophyll A	ChlA	ug/L
6244960_Echo Lake-03	NJ	2011	2011-08-23	1	35.69	Chlorophyll A	ChlA	ug/L
6244960_Echo Lake-03	NJ	2011	2011-08-23	1	37.41	Chlorophyll A	ChlA	ug/L
6244960_Echo Lake-03	NJ	2011	2011-08-23	7	19.3	Chlorophyll A	ChlA	ug/L
6244960_Echo Lake-03	NJ	2011	2011-08-23	7	20.56	Chlorophyll A	ChlA	ug/L
6244960_Echo Lake-03	NJ	2011	2011-05-26	8	10.01	Chlorophyll A	ChlA	ug/L
6248624_Longwood Lake	NJ	2008	2008-05-13	0.6	4.33	Chlorophyll A	ChlA	ug/L
6248624_Longwood Lake	NJ	2008	2008-10-07	0.6	7.9	Chlorophyll A	ChlA	ug/L
6248624_Longwood Lake	NJ	2008	2008-07-29	0.6	42.92	Chlorophyll A	ChlA	ug/L
6248624_Longwood Lake	NJ	2008	2008-10-07	1	2.33	Chlorophyll A	ChlA	ug/L
6248624_Longwood Lake	NJ	2008	2008-05-13	1	4.16	Chlorophyll A	ChlA	ug/L
6248624_Longwood Lake	NJ	2008	2008-05-13	1	4.19	Chlorophyll A	ChlA	ug/L
6248624_Longwood Lake	NJ	2008	2008-07-29	1	7.81	Chlorophyll A	ChlA	ug/L
6248624_Longwood Lake	NJ	2008	2008-07-29	1	8.43	Chlorophyll A	ChlA	ug/L
6248624_Longwood Lake	NJ	2008	2008-10-07	1	8.76	Chlorophyll A	ChlA	ug/L
6248660_East Lake	NJ	2008	2008-10-22	1	4.04	Chlorophyll A	ChlA	ug/L
6248660_East Lake	NJ	2008	2008-10-22	1	5.54	Chlorophyll A	ChlA	ug/L
6248660_East Lake	NJ	2008	2008-08-18	1	6.36	Chlorophyll A	ChlA	ug/L
6248660_East Lake	NJ	2008	2008-08-18	1	6.62	Chlorophyll A	ChlA	ug/L
6248660_East Lake	NJ	2008	2008-05-19	1	10.3	Chlorophyll A	ChlA	ug/L
6248660_East Lake	NJ	2008	2008-05-19	1	17.06	Chlorophyll A	ChlA	ug/L
6248660_East Lake	NJ	2008	2008-08-18	4.5	55.13	Chlorophyll A	ChlA	ug/L
6248660_East Lake	NJ	2008	2008-05-19	5	2.38	Chlorophyll A	ChlA	ug/L
6248660_East Lake	NJ	2008	2008-05-19	5	4.79	Chlorophyll A	ChlA	ug/L
6248660_East Lake	NJ	2008	2008-08-18	6	73.72	Chlorophyll A	ChlA	ug/L
6248728_Ames Lake-06	NJ	2009	2009-07-30	0.7	11.62	Chlorophyll A	ChlA	ug/L
6248728_Ames Lake-06	NJ	2009	2009-05-06	1	3.98	Chlorophyll A	ChlA	ug/L
6248728_Ames Lake-06	NJ	2009	2009-05-06	1	4.55	Chlorophyll A	ChlA	ug/L
6248728_Ames Lake-06	NJ	2009	2009-10-05	1	4.69	Chlorophyll A	ChlA	ug/L
6248728_Ames Lake-06	NJ	2009	2009-10-05	1	6.35	Chlorophyll A	ChlA	ug/L
6248728_Ames Lake-06	NJ	2009	2009-07-30	1	14.77	Chlorophyll A	ChlA	ug/L
6248758_Dixons Pond	NJ	2008	2008-04-24	0.5	3.84	Chlorophyll A	ChlA	ug/L
6248758_Dixons Pond	NJ	2008	2008-10-01	0.5	4.35	Chlorophyll A	ChlA	ug/L
6248758_Dixons Pond	NJ	2008	2008-07-10	0.6	19.24	Chlorophyll A	ChlA	ug/L
6248758_Dixons Pond	NJ	2008	2008-04-24	0.7	2.4	Chlorophyll A	ChlA	ug/L
6248758_Dixons Pond	NJ	2008	2008-10-01	0.7	4.04	Chlorophyll A	ChlA	ug/L
6248758_Dixons Pond	NJ	2008	2008-10-01	1	5.6	Chlorophyll A	ChlA	ug/L
6248758_Dixons Pond	NJ	2008	2008-07-10	1	23.77	Chlorophyll A	ChlA	ug/L
6248794_Cedar Lake-06	NJ	2011	2011-05-12	1	1.19	Chlorophyll A	ChlA	ug/L
6248794_Cedar Lake-06	NJ	2011	2011-05-12	1	1.26	Chlorophyll A	ChlA	ug/L
6248794_Cedar Lake-06	NJ	2011	2011-10-25	1	1.48	Chlorophyll A	ChlA	ug/L
6248794_Cedar Lake-06	NJ	2011	2011-10-25	1	2.01	Chlorophyll A	ChlA	ug/L
6248794_Cedar Lake-06	NJ	2006	2006-05-04	1	4	Chlorophyll A	ChlA	ug/L
6248794_Cedar Lake-06	NJ	2006	2006-09-28	1	4.6	Chlorophyll A	ChlA	ug/L
6248794_Cedar Lake-06	NJ	2006	2006-05-04	1	4.6	Chlorophyll A	ChlA	ug/L
6248794_Cedar Lake-06	NJ	2011	2011-08-11	1	7.08	Chlorophyll A	ChlA	ug/L
6248794_Cedar Lake-06	NJ	2006	2006-07-25	1	8.4	Chlorophyll A	ChlA	ug/L
6248794_Cedar Lake-06	NJ	2006	2006-09-28	1	8.8	Chlorophyll A	ChlA	ug/L
6248794_Cedar Lake-06	NJ	2006	2006-07-25	1	10	Chlorophyll A	ChlA	ug/L
6248794_Cedar Lake-06	NJ	2011	2011-08-11	1	10.77	Chlorophyll A	ChlA	ug/L
6248810_Foxs Pond-06	NJ	2008	2008-05-01	1	1.25	Chlorophyll A	ChlA	ug/L
6248810_Foxs Pond-06	NJ	2008	2008-07-15	1	16.38	Chlorophyll A	ChlA	ug/L
6248810_Foxs Pond-06	NJ	2008	2008-10-08	1	43.08	Chlorophyll A	ChlA	ug/L
6248838_Duck Pond	NJ	2007	2007-07-19	0.5	6.6	Chlorophyll A	ChlA	ug/L
6248838_Duck Pond	NJ	2007	2007-10-18	0.5	9.2	Chlorophyll A	ChlA	ug/L
6248838_Duck Pond	NJ	2007	2007-05-22	1	3.5	Chlorophyll A	ChlA	ug/L
6248880_Rainbow Lakes-06	NJ	2009	2009-06-03	1	19.11	Chlorophyll A	ChlA	ug/L
6248880_Rainbow Lakes-06	NJ	2009	2009-08-26	1	28.03	Chlorophyll A	ChlA	ug/L
6248880_Rainbow Lakes-06	NJ	2009	2009-10-22	1	35.64	Chlorophyll A	ChlA	ug/L
6248880_Rainbow Lakes-06	NJ	2009	2009-06-03	2.5	55.95	Chlorophyll A	ChlA	ug/L
6248968_Bee Meadow Pond	NJ	2008	2008-04-17	1	5.7	Chlorophyll A	ChlA	ug/L
6248968_Bee Meadow Pond	NJ	2008	2008-06-24	1	7.83	Chlorophyll A	ChlA	ug/L
6248968_Bee Meadow Pond	NJ	2008	2008-09-22	1	35.02	Chlorophyll A	ChlA	ug/L
6248968_Bee Meadow Pond	NJ	2008	2008-06-24	4	19.53	Chlorophyll A	ChlA	ug/L
6248968_Bee Meadow Pond	NJ	2008	2008-04-17	4	24.93	Chlorophyll A	ChlA	ug/L
6261900_Lake Takanassee	NJ	2009	2009-04-16	1	3.82	Chlorophyll A	ChlA	ug/L
6261900_Lake Takanassee	NJ	2009	2009-09-22	1	6.32	Chlorophyll A	ChlA	ug/L
6261900_Lake Takanassee	NJ	2009	2009-07-07	1	94.16	Chlorophyll A	ChlA	ug/L
6262128_Lefferts Lake-12	NJ	2006	2006-05-02	1	0.2	Chlorophyll A	ChlA	ug/L
6262128_Lefferts Lake-12	NJ	2011	2011-11-01	1	0.23	Chlorophyll A	ChlA	ug/L
6262128_Lefferts Lake-12	NJ	2011	2011-04-25	1	0.6	Chlorophyll A	ChlA	ug/L
6262128_Lefferts Lake-12	NJ	2011	2011-11-01	1	1.23	Chlorophyll A	ChlA	ug/L
6262128_Lefferts Lake-12	NJ	2006	2006-05-02	1	1.4	Chlorophyll A	ChlA	ug/L
6262128_Lefferts Lake-12	NJ	2011	2011-04-25	1	3.37	Chlorophyll A	ChlA	ug/L
6262128_Lefferts Lake-12	NJ	2011	2011-07-19	1	3.38	Chlorophyll A	ChlA	ug/L
6262128_Lefferts Lake-12	NJ	2006	2006-07-18	1	3.5	Chlorophyll A	ChlA	ug/L
6262128_Lefferts Lake-12	NJ	2006	2006-07-18	1	4.4	Chlorophyll A	ChlA	ug/L
6262128_Lefferts Lake-12	NJ	2011	2011-07-19	1	5.8	Chlorophyll A	ChlA	ug/L
6262128_Lefferts Lake-12	NJ	2006	2006-09-19	1	5.9	Chlorophyll A	ChlA	ug/L
6262128_Lefferts Lake-12	NJ	2006	2006-09-19	1	6.1	Chlorophyll A	ChlA	ug/L
9433359_Albert Lake	NJ	2009	2009-04-01	0.5	1.98	Chlorophyll A	ChlA	ug/L
9433359_Albert Lake	NJ	2009	2009-09-16	0.5	4.46	Chlorophyll A	ChlA	ug/L
9433359_Albert Lake	NJ	2009	2009-07-01	0.5	8.01	Chlorophyll A	ChlA	ug/L
9433359_Albert Lake	NJ	2009	2009-07-01	0.6	14.28	Chlorophyll A	ChlA	ug/L
9433359_Albert Lake	NJ	2009	2009-04-01	1	1.85	Chlorophyll A	ChlA	ug/L
9433359_Albert Lake	NJ	2009	2009-09-16	1	4.69	Chlorophyll A	ChlA	ug/L
9434491_Crystal Spring Lake	NJ	2006	2006-06-20	0.3	209.2	Chlorophyll A	ChlA	ug/L
9434491_Crystal Spring Lake	NJ	2006	2006-04-12	0.5	17.4	Chlorophyll A	ChlA	ug/L
9434491_Crystal Spring Lake	NJ	2006	2006-09-13	0.5	50.4	Chlorophyll A	ChlA	ug/L
9435797_Stephen Lake	NJ	2008	2008-03-25	1	1.59	Chlorophyll A	ChlA	ug/L
9435797_Stephen Lake	NJ	2008	2008-09-17	1	6.1	Chlorophyll A	ChlA	ug/L
9435797_Stephen Lake	NJ	2008	2008-06-19	1	6.59	Chlorophyll A	ChlA	ug/L
9440877_Bennetts Pond	NJ	2006	2006-09-20	0.5	2.6	Chlorophyll A	ChlA	ug/L
9440877_Bennetts Pond	NJ	2006	2006-07-13	0.5	13.5	Chlorophyll A	ChlA	ug/L
9440877_Bennetts Pond	NJ	2006	2006-04-25	1	2.6	Chlorophyll A	ChlA	ug/L
9440877_Bennetts Pond	NJ	2006	2006-04-25	1	5	Chlorophyll A	ChlA	ug/L
9440877_Bennetts Pond	NJ	2006	2006-09-20	1	5.2	Chlorophyll A	ChlA	ug/L
9440877_Bennetts Pond	NJ	2006	2006-07-13	1	33.6	Chlorophyll A	ChlA	ug/L
9442861_Decou Pond	NJ	2013	2013-05-06	0.3	1.62	Chlorophyll A	ChlA	ug/L
9443195_Harrisville Lake-14	NJ	2006	2006-10-03	0.3	0.8	Chlorophyll A	ChlA	ug/L
9443195_Harrisville Lake-14	NJ	2006	2006-05-09	0.3	1.5	Chlorophyll A	ChlA	ug/L
9443195_Harrisville Lake-14	NJ	2006	2006-05-09	0.4	0.8	Chlorophyll A	ChlA	ug/L
9443195_Harrisville Lake-14	NJ	2006	2006-08-01	0.4	4.3	Chlorophyll A	ChlA	ug/L
9443195_Harrisville Lake-14	NJ	2006	2006-10-03	0.5	1.1	Chlorophyll A	ChlA	ug/L
9443195_Harrisville Lake-14	NJ	2006	2006-08-01	1	1.7	Chlorophyll A	ChlA	ug/L
9479760_Harrisonville Lake-18	NJ	2009	2009-09-21	0.6	2.71	Chlorophyll A	ChlA	ug/L
9479760_Harrisonville Lake-18	NJ	2009	2009-04-08	0.6	3.63	Chlorophyll A	ChlA	ug/L
9479760_Harrisonville Lake-18	NJ	2009	2009-04-08	1	3.1	Chlorophyll A	ChlA	ug/L
9479760_Harrisonville Lake-18	NJ	2009	2009-09-21	1	7.12	Chlorophyll A	ChlA	ug/L
9479760_Harrisonville Lake-18	NJ	2009	2009-07-06	1	19.93	Chlorophyll A	ChlA	ug/L
9479760_Harrisonville Lake-18	NJ	2009	2009-07-06	1	28.77	Chlorophyll A	ChlA	ug/L
9480102_Sycamore Lake	NJ	2008	2008-06-18	0.3	16.79	Chlorophyll A	ChlA	ug/L
9480102_Sycamore Lake	NJ	2008	2008-09-10	0.4	6.99	Chlorophyll A	ChlA	ug/L
9480102_Sycamore Lake	NJ	2008	2008-03-31	0.6	1.3	Chlorophyll A	ChlA	ug/L
9480102_Sycamore Lake	NJ	2008	2008-03-31	1	2.58	Chlorophyll A	ChlA	ug/L
9480102_Sycamore Lake	NJ	2008	2008-09-10	1	8.42	Chlorophyll A	ChlA	ug/L
9480102_Sycamore Lake	NJ	2008	2008-06-18	1	16.07	Chlorophyll A	ChlA	ug/L
9482834_Cumberland Pond	NJ	2006	2006-09-07	0.5	1.3	Chlorophyll A	ChlA	ug/L
9482834_Cumberland Pond	NJ	2006	2006-06-14	0.5	47.3	Chlorophyll A	ChlA	ug/L
9482834_Cumberland Pond	NJ	2006	2006-04-06	1	10.3	Chlorophyll A	ChlA	ug/L
9483082_Clint Millpond	NJ	2006	2006-06-08	1	3.2	Chlorophyll A	ChlA	ug/L
9483082_Clint Millpond	NJ	2006	2006-03-30	1	6.6	Chlorophyll A	ChlA	ug/L
9483082_Clint Millpond	NJ	2006	2006-09-06	1	7.2	Chlorophyll A	ChlA	ug/L
9483760_Rhodo Lake	NJ	2009	2009-06-17	0.7	25.29	Chlorophyll A	ChlA	ug/L
9483760_Rhodo Lake	NJ	2009	2009-03-18	1	4.67	Chlorophyll A	ChlA	ug/L
9483760_Rhodo Lake	NJ	2009	2009-03-18	1	6.75	Chlorophyll A	ChlA	ug/L
9483760_Rhodo Lake	NJ	2009	2009-06-17	1	19.23	Chlorophyll A	ChlA	ug/L
9483760_Rhodo Lake	NJ	2009	2009-09-01	1	55.17	Chlorophyll A	ChlA	ug/L
9483760_Rhodo Lake	NJ	2009	2009-09-01	1	55.53	Chlorophyll A	ChlA	ug/L
9483760_Rhodo Lake	NJ	2009	2009-06-17	2	14.95	Chlorophyll A	ChlA	ug/L
9483776_Silver Lake	NJ	2009	2009-03-18	1	8.19	Chlorophyll A	ChlA	ug/L
9483776_Silver Lake	NJ	2009	2009-03-18	1	8.38	Chlorophyll A	ChlA	ug/L
9483776_Silver Lake	NJ	2009	2009-06-10	1	17.27	Chlorophyll A	ChlA	ug/L
9483776_Silver Lake	NJ	2009	2009-06-10	1	18.25	Chlorophyll A	ChlA	ug/L
9483776_Silver Lake	NJ	2009	2009-09-01	1	39.88	Chlorophyll A	ChlA	ug/L
9483776_Silver Lake	NJ	2009	2009-09-01	1	58.86	Chlorophyll A	ChlA	ug/L
9483960_Cedar Lake-17	NJ	2006	2006-04-06	1	12.8	Chlorophyll A	ChlA	ug/L
9483960_Cedar Lake-17	NJ	2006	2006-06-13	1	59.8	Chlorophyll A	ChlA	ug/L
9483960_Cedar Lake-17	NJ	2006	2006-09-07	1	63.6	Chlorophyll A	ChlA	ug/L
9512516_Ravine Lake-08	NJ	2008	2008-06-16	0.5	7.3	Chlorophyll A	ChlA	ug/L
9512516_Ravine Lake-08	NJ	2008	2008-09-17	0.5	37.75	Chlorophyll A	ChlA	ug/L
9512516_Ravine Lake-08	NJ	2008	2008-03-26	1	1.63	Chlorophyll A	ChlA	ug/L
9512516_Ravine Lake-08	NJ	2008	2008-03-26	1	1.93	Chlorophyll A	ChlA	ug/L
9512516_Ravine Lake-08	NJ	2008	2008-06-16	1	11.99	Chlorophyll A	ChlA	ug/L
9512516_Ravine Lake-08	NJ	2008	2008-09-17	1	58.59	Chlorophyll A	ChlA	ug/L
9512516_Ravine Lake-08	NJ	2008	2008-06-16	4	5.26	Chlorophyll A	ChlA	ug/L
9512542_Watchung Lake-09	NJ	2011	2011-04-07	1	7.06	Chlorophyll A	ChlA	ug/L
9512542_Watchung Lake-09	NJ	2011	2011-06-09	1	8.56	Chlorophyll A	ChlA	ug/L
9512542_Watchung Lake-09	NJ	2011	2011-09-30	1	22.16	Chlorophyll A	ChlA	ug/L
9514252_Weston Mill Pond	NJ	2008	2008-04-22	1	4.12	Chlorophyll A	ChlA	ug/L
9514252_Weston Mill Pond	NJ	2008	2008-07-09	1	5.04	Chlorophyll A	ChlA	ug/L
9514252_Weston Mill Pond	NJ	2008	2008-09-30	1	5.15	Chlorophyll A	ChlA	ug/L
9514252_Weston Mill Pond	NJ	2008	2008-09-30	1	5.62	Chlorophyll A	ChlA	ug/L
9514252_Weston Mill Pond	NJ	2008	2008-09-30	1	6.53	Chlorophyll A	ChlA	ug/L
9514252_Weston Mill Pond	NJ	2008	2008-04-22	1	9.29	Chlorophyll A	ChlA	ug/L
9514252_Weston Mill Pond	NJ	2008	2008-04-22	1	12.86	Chlorophyll A	ChlA	ug/L
9514252_Weston Mill Pond	NJ	2008	2008-07-09	1	29.98	Chlorophyll A	ChlA	ug/L
9514252_Weston Mill Pond	NJ	2008	2008-07-09	1	39.55	Chlorophyll A	ChlA	ug/L
9514252_Weston Mill Pond	NJ	2008	2008-04-22	3.5	11.03	Chlorophyll A	ChlA	ug/L
9514252_Weston Mill Pond	NJ	2008	2008-07-09	3.5	38.56	Chlorophyll A	ChlA	ug/L
9514252_Weston Mill Pond	NJ	2008	2008-09-30	4	2.9	Chlorophyll A	ChlA	ug/L
9514318_Farrington Lake-09	NJ	2011	2011-11-02	0.5	0.63	Chlorophyll A	ChlA	ug/L
9514318_Farrington Lake-09	NJ	2011	2011-11-02	1	3.41	Chlorophyll A	ChlA	ug/L
9514318_Farrington Lake-09	NJ	2011	2011-06-01	1	8.27	Chlorophyll A	ChlA	ug/L
9514318_Farrington Lake-09	NJ	2011	2011-06-01	1	10.38	Chlorophyll A	ChlA	ug/L
9514318_Farrington Lake-09	NJ	2011	2011-11-02	1	11.51	Chlorophyll A	ChlA	ug/L
9514318_Farrington Lake-09	NJ	2011	2011-06-01	1	24.1	Chlorophyll A	ChlA	ug/L
9514458_Brainard Lake-10	NJ	2005	2005-07-19	1	11.9	Chlorophyll A	ChlA	ug/L
9514458_Brainard Lake-10	NJ	2005	2005-07-19	1	13.7	Chlorophyll A	ChlA	ug/L
9514458_Brainard Lake-10	NJ	2005	2005-09-01	1	27.2	Chlorophyll A	ChlA	ug/L
9514458_Brainard Lake-10	NJ	2005	2005-09-01	1	36.6	Chlorophyll A	ChlA	ug/L
9514492_Millhurst Pond	NJ	2006	2006-07-18	0.2	6	Chlorophyll A	ChlA	ug/L
9514492_Millhurst Pond	NJ	2006	2006-09-19	0.3	10.4	Chlorophyll A	ChlA	ug/L
9514492_Millhurst Pond	NJ	2006	2006-07-18	0.5	4.9	Chlorophyll A	ChlA	ug/L
9514492_Millhurst Pond	NJ	2006	2006-04-26	0.5	6.4	Chlorophyll A	ChlA	ug/L
9514492_Millhurst Pond	NJ	2006	2006-09-19	1	6.9	Chlorophyll A	ChlA	ug/L
9514492_Millhurst Pond	NJ	2006	2006-04-26	1	13.1	Chlorophyll A	ChlA	ug/L
NA_A. Clemente Inc. Pond	NJ	2006	2006-10-10	1	3.9	Chlorophyll A	ChlA	ug/L
NA_A. Clemente Inc. Pond	NJ	2006	2006-05-04	1	4	Chlorophyll A	ChlA	ug/L
NA_A. Clemente Inc. Pond	NJ	2006	2006-10-10	1	5.5	Chlorophyll A	ChlA	ug/L
NA_A. Clemente Inc. Pond	NJ	2006	2006-05-04	1	6.2	Chlorophyll A	ChlA	ug/L
NA_A. Clemente Inc. Pond	NJ	2006	2006-07-26	1	7.5	Chlorophyll A	ChlA	ug/L
NA_A. Clemente Inc. Pond	NJ	2006	2006-07-26	1	61.9	Chlorophyll A	ChlA	ug/L
NA_Algonquian Waters Lake	NJ	2009	2009-05-26	1	2.43	Chlorophyll A	ChlA	ug/L
NA_Algonquian Waters Lake	NJ	2009	2009-05-26	1	2.88	Chlorophyll A	ChlA	ug/L
NA_Algonquian Waters Lake	NJ	2009	2009-10-19	1	5.99	Chlorophyll A	ChlA	ug/L
NA_Algonquian Waters Lake	NJ	2009	2009-08-14	1	6.2	Chlorophyll A	ChlA	ug/L
NA_Algonquian Waters Lake	NJ	2009	2009-10-19	1	8.02	Chlorophyll A	ChlA	ug/L
NA_Algonquian Waters Lake	NJ	2009	2009-08-14	1	12.3	Chlorophyll A	ChlA	ug/L
NA_Amwell Lake-10	NJ	2009	2009-05-06	1	14.17	Chlorophyll A	ChlA	ug/L
NA_Amwell Lake-10	NJ	2009	2009-10-01	1	26.95	Chlorophyll A	ChlA	ug/L
NA_Amwell Lake-10	NJ	2009	2009-07-20	1	200.53	Chlorophyll A	ChlA	ug/L
NA_Amwell Lake-10	NJ	2009	2009-07-20	2	115.97	Chlorophyll A	ChlA	ug/L
NA_Campbells Pond	NJ	2006	2006-09-20	1	9.2	Chlorophyll A	ChlA	ug/L
NA_Campbells Pond	NJ	2006	2006-04-19	1	13.1	Chlorophyll A	ChlA	ug/L
NA_Campbells Pond	NJ	2006	2006-07-12	1	22.4	Chlorophyll A	ChlA	ug/L
NA_Chesler Lake	NJ	2011	2011-07-27	1	3.95	Chlorophyll A	ChlA	ug/L
NA_Chesler Lake	NJ	2006	2006-09-18	1	5.5	Chlorophyll A	ChlA	ug/L
NA_Chesler Lake	NJ	2006	2006-06-28	1	8.4	Chlorophyll A	ChlA	ug/L
NA_Chesler Lake	NJ	2006	2006-04-18	1	13.2	Chlorophyll A	ChlA	ug/L
NA_Chesler Lake	NJ	2011	2011-10-20	1	25.07	Chlorophyll A	ChlA	ug/L
NA_Chesler Lake	NJ	2011	2011-05-02	1	28.04	Chlorophyll A	ChlA	ug/L
NA_Chesler Lake	NJ	2011	2011-05-02	6	24.93	Chlorophyll A	ChlA	ug/L
NA_Dennisville Lake-16	NJ	2006	2006-09-06	0.4	3.3	Chlorophyll A	ChlA	ug/L
NA_Dennisville Lake-16	NJ	2006	2006-06-08	0.4	8.2	Chlorophyll A	ChlA	ug/L
NA_Dennisville Lake-16	NJ	2006	2006-03-30	0.5	2.1	Chlorophyll A	ChlA	ug/L
NA_Dennisville Lake-16	NJ	2006	2006-03-30	1	1.4	Chlorophyll A	ChlA	ug/L
NA_Dennisville Lake-16	NJ	2006	2006-09-06	1	4.5	Chlorophyll A	ChlA	ug/L
NA_Dennisville Lake-16	NJ	2006	2006-06-08	1	5.2	Chlorophyll A	ChlA	ug/L
NA_Flamingo Lake-19	NJ	2006	2006-10-03	0.5	3	Chlorophyll A	ChlA	ug/L
NA_Flamingo Lake-19	NJ	2006	2006-05-02	0.5	3.3	Chlorophyll A	ChlA	ug/L
NA_Flamingo Lake-19	NJ	2006	2006-07-20	0.5	62.1	Chlorophyll A	ChlA	ug/L
NA_George Lake	NJ	2009	2009-07-16	0.5	4.19	Chlorophyll A	ChlA	ug/L
NA_George Lake	NJ	2009	2009-04-23	1	1.86	Chlorophyll A	ChlA	ug/L
NA_George Lake	NJ	2009	2009-10-01	1	19.66	Chlorophyll A	ChlA	ug/L
NA_George Lake	NJ	2009	2009-07-16	2.5	57.64	Chlorophyll A	ChlA	ug/L
NA_Girl Scout Pond	NJ	2009	2009-07-23	1	6.98	Chlorophyll A	ChlA	ug/L
NA_Girl Scout Pond	NJ	2009	2009-10-05	1	7.5	Chlorophyll A	ChlA	ug/L
NA_Girl Scout Pond	NJ	2009	2009-05-06	1	10.3	Chlorophyll A	ChlA	ug/L
NA_Greenwood Pond	NJ	2008	2008-04-16	1	1.97	Chlorophyll A	ChlA	ug/L
NA_Greenwood Pond	NJ	2008	2008-09-25	1	5.42	Chlorophyll A	ChlA	ug/L
NA_Greenwood Pond	NJ	2008	2008-07-02	1	7.31	Chlorophyll A	ChlA	ug/L
NA_Heritage Lakes-02	NJ	2009	2009-08-05	1	2.5	Chlorophyll A	ChlA	ug/L
NA_Heritage Lakes-02	NJ	2009	2009-10-15	1	4.13	Chlorophyll A	ChlA	ug/L
NA_Heritage Lakes-02	NJ	2009	2009-05-15	2	9.09	Chlorophyll A	ChlA	ug/L
NA_Heritage Lakes-02	NJ	2009	2009-05-15	8	2.87	Chlorophyll A	ChlA	ug/L
NA_Heritage Lakes-02	NJ	2009	2009-08-05	9.5	21.3	Chlorophyll A	ChlA	ug/L
NA_Hospitality Lake	NJ	2009	2009-04-01	0.4	3.78	Chlorophyll A	ChlA	ug/L
NA_Hospitality Lake	NJ	2009	2009-04-01	0.5	3.16	Chlorophyll A	ChlA	ug/L
NA_Hospitality Lake	NJ	2009	2009-07-01	0.6	2.6	Chlorophyll A	ChlA	ug/L
NA_Hospitality Lake	NJ	2009	2009-09-16	0.6	5.01	Chlorophyll A	ChlA	ug/L
NA_Hospitality Lake	NJ	2009	2009-07-01	1	1.94	Chlorophyll A	ChlA	ug/L
NA_Hospitality Lake	NJ	2009	2009-07-01	1	2.17	Chlorophyll A	ChlA	ug/L
NA_Hospitality Lake	NJ	2009	2009-04-01	1	3.26	Chlorophyll A	ChlA	ug/L
NA_Hospitality Lake	NJ	2009	2009-09-16	1	3.49	Chlorophyll A	ChlA	ug/L
NA_Hospitality Lake	NJ	2009	2009-09-16	1	4.17	Chlorophyll A	ChlA	ug/L
NA_Japanese Garden A/Heron Lake	NJ	2007	2007-08-02	0.5	54.6	Chlorophyll A	ChlA	ug/L
NA_Japanese Garden A/Heron Lake	NJ	2007	2007-04-25	1	45.8	Chlorophyll A	ChlA	ug/L
NA_Japanese Garden A/Heron Lake	NJ	2007	2007-09-26	1	55.89	Chlorophyll A	ChlA	ug/L
NA_Jeddy's Pond	NJ	2011	2011-04-11	1	11.19	Chlorophyll A	ChlA	ug/L
NA_Jeddy's Pond	NJ	2011	2011-06-21	1	47.16	Chlorophyll A	ChlA	ug/L
NA_Liberty Lake	NJ	2011	2011-05-05	1	4.62	Chlorophyll A	ChlA	ug/L
NA_Liberty Lake	NJ	2011	2011-10-17	1	6.75	Chlorophyll A	ChlA	ug/L
NA_Liberty Lake	NJ	2011	2011-07-21	1	17.82	Chlorophyll A	ChlA	ug/L
NA_Lower Aetna Lake-19	NJ	2008	2008-04-08	1	3.37	Chlorophyll A	ChlA	ug/L
NA_Lower Aetna Lake-19	NJ	2008	2008-04-08	1	4.43	Chlorophyll A	ChlA	ug/L
NA_Lower Aetna Lake-19	NJ	2008	2008-09-24	1	4.61	Chlorophyll A	ChlA	ug/L
NA_Lower Aetna Lake-19	NJ	2008	2008-09-24	1	4.87	Chlorophyll A	ChlA	ug/L
NA_Lower Aetna Lake-19	NJ	2008	2008-07-08	1	16.04	Chlorophyll A	ChlA	ug/L
NA_Lower Aetna Lake-19	NJ	2008	2008-07-08	1	24.16	Chlorophyll A	ChlA	ug/L
NA_Lower Aetna Lake-19	NJ	2008	2008-07-08	2.2	142.95	Chlorophyll A	ChlA	ug/L
NA_Lower Sylvan Lake-20	NJ	2009	2009-04-13	1	26.85	Chlorophyll A	ChlA	ug/L
NA_Lower Sylvan Lake-20	NJ	2009	2009-04-13	1	27.25	Chlorophyll A	ChlA	ug/L
NA_Lower Sylvan Lake-20	NJ	2009	2009-04-13	1	27.54	Chlorophyll A	ChlA	ug/L
NA_Lower Sylvan Lake-20	NJ	2009	2009-06-29	1	31.92	Chlorophyll A	ChlA	ug/L
NA_Lower Sylvan Lake-20	NJ	2009	2009-09-17	1	38.2	Chlorophyll A	ChlA	ug/L
NA_Lower Sylvan Lake-20	NJ	2009	2009-06-29	1	41.07	Chlorophyll A	ChlA	ug/L
NA_Lower Sylvan Lake-20	NJ	2009	2009-06-29	1	41.13	Chlorophyll A	ChlA	ug/L
NA_Lower Sylvan Lake-20	NJ	2009	2009-09-17	1	66.65	Chlorophyll A	ChlA	ug/L
NA_Lower Sylvan Lake-20	NJ	2009	2009-09-17	1	78.91	Chlorophyll A	ChlA	ug/L
NA_Lower Sylvan Lake-20	NJ	2009	2009-06-29	2.5	161.79	Chlorophyll A	ChlA	ug/L
NA_Lower Sylvan Lake-20	NJ	2009	2009-06-29	3	135.4	Chlorophyll A	ChlA	ug/L
NA_Lower Sylvan Lake-20	NJ	2009	2009-06-29	4	98.14	Chlorophyll A	ChlA	ug/L
NA_Lower Sylvan Lake-20	NJ	2009	2009-09-17	4.5	45.12	Chlorophyll A	ChlA	ug/L
NA_Lower Twin Lake	NJ	2008	2008-05-14	1	7.3	Chlorophyll A	ChlA	ug/L
NA_Lower Twin Lake	NJ	2008	2008-08-05	1	7.39	Chlorophyll A	ChlA	ug/L
NA_Lower Twin Lake	NJ	2008	2008-10-14	1	15.58	Chlorophyll A	ChlA	ug/L
NA_Lummis Mill Pond	NJ	2009	2009-06-30	0.6	76.46	Chlorophyll A	ChlA	ug/L
NA_Lummis Mill Pond	NJ	2009	2009-09-10	0.6	88.73	Chlorophyll A	ChlA	ug/L
NA_Lummis Mill Pond	NJ	2009	2009-04-07	1	19.44	Chlorophyll A	ChlA	ug/L
NA_Monongahela Lake	NJ	2008	2008-09-15	0.5	58.84	Chlorophyll A	ChlA	ug/L
NA_Monongahela Lake	NJ	2008	2008-04-15	1	17.83	Chlorophyll A	ChlA	ug/L
NA_Monongahela Lake	NJ	2008	2008-04-15	1	17.84	Chlorophyll A	ChlA	ug/L
NA_Monongahela Lake	NJ	2008	2008-07-01	1	41.73	Chlorophyll A	ChlA	ug/L
NA_Monongahela Lake	NJ	2008	2008-07-01	1	52.63	Chlorophyll A	ChlA	ug/L
NA_Monongahela Lake	NJ	2008	2008-09-15	1	69.69	Chlorophyll A	ChlA	ug/L
NA_Monongahela Lake	NJ	2008	2008-09-15	2.5	39.41	Chlorophyll A	ChlA	ug/L
NA_Monongahela Lake	NJ	2008	2008-07-01	2.8	135.48	Chlorophyll A	ChlA	ug/L
NA_North Hudson Park Lake-05	NJ	2009	2009-07-09	1	33.74	Chlorophyll A	ChlA	ug/L
NA_North Hudson Park Lake-05	NJ	2009	2009-09-28	1	46.67	Chlorophyll A	ChlA	ug/L
NA_North Hudson Park Lake-05	NJ	2009	2009-04-22	1	47.61	Chlorophyll A	ChlA	ug/L
NA_Panther Lake-01	NJ	2009	2009-08-19	1	4.54	Chlorophyll A	ChlA	ug/L
NA_Panther Lake-01	NJ	2009	2009-08-19	1	5.13	Chlorophyll A	ChlA	ug/L
NA_Panther Lake-01	NJ	2009	2009-05-19	1	8.22	Chlorophyll A	ChlA	ug/L
NA_Panther Lake-01	NJ	2009	2009-10-21	1	9.36	Chlorophyll A	ChlA	ug/L
NA_Panther Lake-01	NJ	2009	2009-10-21	1	9.91	Chlorophyll A	ChlA	ug/L
NA_Panther Lake-01	NJ	2009	2009-05-19	1	12.68	Chlorophyll A	ChlA	ug/L
NA_Panther Lake-01	NJ	2009	2009-08-19	3.5	7.44	Chlorophyll A	ChlA	ug/L
NA_Panther Lake-01	NJ	2009	2009-05-19	4	20.93	Chlorophyll A	ChlA	ug/L
NA_Scarlet Oak Pond	NJ	2009	2009-08-11	1	6.31	Chlorophyll A	ChlA	ug/L
NA_Scarlet Oak Pond	NJ	2009	2009-05-20	1	7.13	Chlorophyll A	ChlA	ug/L
NA_Scarlet Oak Pond	NJ	2009	2009-10-20	1	8.99	Chlorophyll A	ChlA	ug/L
NA_Scarlet Oak Pond	NJ	2009	2009-05-20	8	6.99	Chlorophyll A	ChlA	ug/L
NA_Scarlet Oak Pond	NJ	2009	2009-08-11	8	22.35	Chlorophyll A	ChlA	ug/L
NA_Stone Tavern-11	NJ	2008	2008-06-10	1	11.74	Chlorophyll A	ChlA	ug/L
NA_Stone Tavern-11	NJ	2008	2008-06-10	1	12.81	Chlorophyll A	ChlA	ug/L
NA_Stone Tavern-11	NJ	2008	2008-09-02	1	19.28	Chlorophyll A	ChlA	ug/L
NA_Stone Tavern-11	NJ	2008	2008-09-02	1	19.99	Chlorophyll A	ChlA	ug/L
NA_Stone Tavern-11	NJ	2008	2008-03-18	1	22.05	Chlorophyll A	ChlA	ug/L
NA_Stone Tavern-11	NJ	2008	2008-03-18	1	23.33	Chlorophyll A	ChlA	ug/L
NA_Stone Tavern-11	NJ	2008	2008-06-10	2	32.15	Chlorophyll A	ChlA	ug/L
NA_Stone Tavern-11	NJ	2008	2008-06-10	4	34.45	Chlorophyll A	ChlA	ug/L
NA_Stone Tavern-11	NJ	2008	2008-09-02	4	60.15	Chlorophyll A	ChlA	ug/L
1021280_Tomhegan Pond	NLA07	2007	2007-08-14	2	7.936	Chlorophyll A	ChlA	ug/L
1021510_Roderique Pond	NLA07	2007	2007-08-15	2	2.72	Chlorophyll A	ChlA	ug/L
1023062_Little Big Wood Pond	NLA07	2007	2007-08-14	2	2.384	Chlorophyll A	ChlA	ug/L
10294252_Plainfield Pond	NLA07	2007	2007-07-26	2	1.024	Chlorophyll A	ChlA	ug/L
10311840_Beebe Lake	NLA07	2007	2007-08-03	2	1.504	Chlorophyll A	ChlA	ug/L
10313002_Sly Pond	NLA07	2007	2007-09-24	2	1.344	Chlorophyll A	ChlA	ug/L
1031477_Long Pond	NLA07	2007	2007-08-15	2	2.76	Chlorophyll A	ChlA	ug/L
15444631_Cassadaga Lake	NLA07	2007	2007-07-19	2	8.8	Chlorophyll A	ChlA	ug/L
15447630_Lake Champlain	NLA07	2007	2007-08-23	1.7	6.256	Chlorophyll A	ChlA	ug/L
15447630_Lake Champlain	NLA07	2007	2007-08-09	2	1.68	Chlorophyll A	ChlA	ug/L
15447630_Lake Champlain	NLA07	2007	2007-09-27	2	5.008	Chlorophyll A	ChlA	ug/L
15466103_Little Simer Pond	NLA07	2007	2007-09-20	2	0.528	Chlorophyll A	ChlA	ug/L
15468219_Long Lake	NLA07	2007	2007-09-13	2	3.6	Chlorophyll A	ChlA	ug/L
1701184_Fourth Debsconeag Lake	NLA07	2007	2007-08-30	2	1.083	Chlorophyll A	ChlA	ug/L
1701190_Female Pond	NLA07	2007	2007-09-14	2	4.347	Chlorophyll A	ChlA	ug/L
1712028_Hudson Pond	NLA07	2007	2007-09-13	2	12.48	Chlorophyll A	ChlA	ug/L
1731764_Spring Lake	NLA07	2007	2007-08-07	2	1.672	Chlorophyll A	ChlA	ug/L
1731832_Duck Lake	NLA07	2007	2007-08-08	2	1.035	Chlorophyll A	ChlA	ug/L
19334091_Little Greenough Pond	NLA07	2007	2007-07-17	2	3.687	Chlorophyll A	ChlA	ug/L
21980955_Canandaigua Lake	NLA07	2007	2007-07-27	2	2.292	Chlorophyll A	ChlA	ug/L
21980955_Canandaigua Lake	NLA07	2007	2007-08-30	2	3.952	Chlorophyll A	ChlA	ug/L
21984569_Keula Lake	NLA07	2007	2007-08-29	1.2	1.256	Chlorophyll A	ChlA	ug/L
22025160_Oneida Lake	NLA07	2007	2007-09-18	2	5.28	Chlorophyll A	ChlA	ug/L
22026764_Jamesville Reservoir	NLA07	2007	2007-08-21	2	5.36	Chlorophyll A	ChlA	ug/L
22221219_Silver Lake	NLA07	2007	2007-08-22	2	3.576	Chlorophyll A	ChlA	ug/L
22221841_Spring Lake	NLA07	2007	2007-08-23	2	1.472	Chlorophyll A	ChlA	ug/L
22287819_Loughberry Lake	NLA07	2007	2007-06-28		2.184	Chlorophyll A	ChlA	ug/L
2585375_Lake Tranquility	NLA07	2007	2007-07-26	2	17.92	Chlorophyll A	ChlA	ug/L
2675686_Goose Pond	NLA07	2007	2007-08-03	7.2	1.085	Chlorophyll A	ChlA	ug/L
2675794_Peaked Mountain Pond	NLA07	2007	2007-08-02	2	1.288	Chlorophyll A	ChlA	ug/L
2678904_Lower Middle Branch Pond	NLA07	2007	2007-09-12	1	2.976	Chlorophyll A	ChlA	ug/L
2682384_Lake Wood	NLA07	2007	2007-08-01	2	1.04	Chlorophyll A	ChlA	ug/L
2684588_Tilden Pond	NLA07	2007	2007-08-01	2	5.312	Chlorophyll A	ChlA	ug/L
3319884_Sebasticook Lake	NLA07	2007	2007-08-02	2	8.224	Chlorophyll A	ChlA	ug/L
4146934_Anawana Lake	NLA07	2007	2007-09-21	2	1.868	Chlorophyll A	ChlA	ug/L
4489294_Mirror Lake	NLA07	2007	2007-09-04	1.2	16.027	Chlorophyll A	ChlA	ug/L
4489294_Mirror Lake	NLA07	2007	2007-09-14	2	8.8	Chlorophyll A	ChlA	ug/L
4577134_Turtlehead Pond	NLA07	2007	2007-09-07	2	8.32	Chlorophyll A	ChlA	ug/L
4586134_Caspian Lake	NLA07	2007	2007-07-26	2	1.744	Chlorophyll A	ChlA	ug/L
4592057_Back Lake	NLA07	2007	2007-08-07		2.968	Chlorophyll A	ChlA	ug/L
4592671_Maidstone Lake	NLA07	2007	2007-07-31	2	1.024	Chlorophyll A	ChlA	ug/L
4593491_Miles Pond	NLA07	2007	2007-08-14	2	2.08	Chlorophyll A	ChlA	ug/L
4599159_Island Pond	NLA07	2007	2007-08-27	2	2.072	Chlorophyll A	ChlA	ug/L
4599159_Island Pond	NLA07	2007	2007-07-12	2	4.328	Chlorophyll A	ChlA	ug/L
4599205_Jobs Pond	NLA07	2007	2007-08-29	2	1.592	Chlorophyll A	ChlA	ug/L
4599575_Derby Lake	NLA07	2007	2007-06-26	2	2.336	Chlorophyll A	ChlA	ug/L
4599649_Lake Parker	NLA07	2007	2007-07-16	2	4.688	Chlorophyll A	ChlA	ug/L
5195160_Pleasant Lake	NLA07	2007	2007-08-10	2	2.056	Chlorophyll A	ChlA	ug/L
5197524_Middle Chain Pond	NLA07	2007	2007-08-09	0.8	2.912	Chlorophyll A	ChlA	ug/L
5197582_Fourth Machias Lake	NLA07	2007	2007-08-09	2	1.84	Chlorophyll A	ChlA	ug/L
5877489_Halfway Pond	NLA07	2007	2007-07-25	1	31.36	Chlorophyll A	ChlA	ug/L
5877795_Dicks Pond	NLA07	2007	2007-07-24	2	7.44	Chlorophyll A	ChlA	ug/L
5878063_Hinckleys Pond	NLA07	2007	2007-07-24	2	10.672	Chlorophyll A	ChlA	ug/L
5878337_Long Pond	NLA07	2007	2007-07-31	2	10.4	Chlorophyll A	ChlA	ug/L
6075129_Haynes Reservoir	NLA07	2007	2007-07-19	2	2.088	Chlorophyll A	ChlA	ug/L
6098005_Buckley Dunton Lake	NLA07	2007	2007-07-27	2	5.616	Chlorophyll A	ChlA	ug/L
6110045_West Hill Pond	NLA07	2007	2007-07-24	2	1.576	Chlorophyll A	ChlA	ug/L
6114700_Kettle Brook Reservoir #1	NLA07	2007	2007-07-26	2	5.92	Chlorophyll A	ChlA	ug/L
6117378_Wallum Lake	NLA07	2007	2007-07-02	2	1.152	Chlorophyll A	ChlA	ug/L
6117396_Slatersville Reservoirs	NLA07	2007	2007-08-22	1	4.768	Chlorophyll A	ChlA	ug/L
6117396_Slatersville Reservoirs	NLA07	2007	2007-07-03	2	4.608	Chlorophyll A	ChlA	ug/L
6117790_Keech Pond/Smith and Sayles Reservoir	NLA07	2007	2007-07-19	2	4.592	Chlorophyll A	ChlA	ug/L
6126713_Norton Reservoir	NLA07	2007	2007-07-25	2	3.2	Chlorophyll A	ChlA	ug/L
6127083_Slack Reservoir	NLA07	2007	2007-07-20	2	2.104	Chlorophyll A	ChlA	ug/L
6127505_Gorton Pond	NLA07	2007	2007-07-13	1	7.776	Chlorophyll A	ChlA	ug/L
6127507_Flat River Reservoir	NLA07	2007	2007-07-13	2	2.08	Chlorophyll A	ChlA	ug/L
6127507_Flat River Reservoir	NLA07	2007	2007-08-21	2	2.352	Chlorophyll A	ChlA	ug/L
6127515_Stump Pond	NLA07	2007	2007-07-10	2	2.96	Chlorophyll A	ChlA	ug/L
6127761_Belleville Pond	NLA07	2007	2007-07-11	0.75	24.32	Chlorophyll A	ChlA	ug/L
6139878_Yawgoo Pond	NLA07	2007	2007-07-09	2	3.744	Chlorophyll A	ChlA	ug/L
6140598_School House Pond	NLA07	2007	2007-07-12	2	0.896	Chlorophyll A	ChlA	ug/L
6140628_Chapman Pond	NLA07	2007	2007-07-12	2	4.432	Chlorophyll A	ChlA	ug/L
6147915_Roseland Lake	NLA07	2007	2007-07-31	2	26.424	Chlorophyll A	ChlA	ug/L
6147953_Bowdish Reservoir	NLA07	2007	2007-07-18	2	2.56	Chlorophyll A	ChlA	ug/L
6148217_Pachaug Pond	NLA07	2007	2007-08-02	2	2.872	Chlorophyll A	ChlA	ug/L
6148219_Beach Pond	NLA07	2007	2007-07-11	2	2.768	Chlorophyll A	ChlA	ug/L
6160981_Bissonnette Pond	NLA07	2007	2007-08-28	2	10.48	Chlorophyll A	ChlA	ug/L
6161205_Knowlton Pond	NLA07	2007	2007-08-14	2	14.96	Chlorophyll A	ChlA	ug/L
6169458_Groton Reservoir	NLA07	2007	2007-08-16	1.5	1.262	Chlorophyll A	ChlA	ug/L
6201168_Highland Lake	NLA07	2007	2007-09-09	2	128.736	Chlorophyll A	ChlA	ug/L
6248744_Packanack Lake	NLA07	2007	2007-09-07	2	195.84	Chlorophyll A	ChlA	ug/L
6248768_Mount Hope Lake	NLA07	2007	2007-09-13	0.8	94.608	Chlorophyll A	ChlA	ug/L
6248768_Mount Hope Lake	NLA07	2007	2007-09-08	1	67.968	Chlorophyll A	ChlA	ug/L
6260910_Orange Reservoir	NLA07	2007	2007-09-06	1.2	54	Chlorophyll A	ChlA	ug/L
6262252_Swimming River Reservoir	NLA07	2007	2007-09-05	2	10.56	Chlorophyll A	ChlA	ug/L
6709871_Howard Pond	NLA07	2007	2007-08-03	2	1.2	Chlorophyll A	ChlA	ug/L
6718889_Pleasant Lake	NLA07	2007	2007-08-16	1	1.829	Chlorophyll A	ChlA	ug/L
6738190_Mirror Lake	NLA07	2007	2007-07-24	2	1.512	Chlorophyll A	ChlA	ug/L
6739176_Crooked Pond	NLA07	2007	2007-07-12	2	14.184	Chlorophyll A	ChlA	ug/L
6739340_Voydatch Pond	NLA07	2007	2007-07-09	2	5.888	Chlorophyll A	ChlA	ug/L
6743322_Long Pond	NLA07	2007	2007-08-02	2	5.808	Chlorophyll A	ChlA	ug/L
6760504_Adder Pond	NLA07	2007	2007-07-02	2	3.952	Chlorophyll A	ChlA	ug/L
6760504_Adder Pond	NLA07	2007	2007-08-30	2	10.08	Chlorophyll A	ChlA	ug/L
6762452_Island Pond	NLA07	2007	2007-08-16		1.696	Chlorophyll A	ChlA	ug/L
6762488_Highland Lake	NLA07	2007	2007-08-23	2	3.744	Chlorophyll A	ChlA	ug/L
6762618_Willard Pond	NLA07	2007	2007-08-09		0.779	Chlorophyll A	ChlA	ug/L
6764624_Grassy Pond	NLA07	2007	2007-07-19	2	2.184	Chlorophyll A	ChlA	ug/L
6771725_Grist Millpond	NLA07	2007	2007-07-18	1	14.944	Chlorophyll A	ChlA	ug/L
719574_Soper Pond	NLA07	2007	2007-09-06	2	3.44	Chlorophyll A	ChlA	ug/L
723898_Long Lake	NLA07	2007	2007-08-27	2	16.16	Chlorophyll A	ChlA	ug/L
724966_Debouille Lake	NLA07	2007	2007-08-29	2	0.824	Chlorophyll A	ChlA	ug/L
724968_Gardner Pond	NLA07	2007	2007-08-28	2	0.688	Chlorophyll A	ChlA	ug/L
724970_Pushineer Pond	NLA07	2007	2007-08-29	2	0.728	Chlorophyll A	ChlA	ug/L
724978_Island Pond	NLA07	2007	2007-08-28	2	0.816	Chlorophyll A	ChlA	ug/L
724984_Denny Pond	NLA07	2007	2007-08-28	0.5	1.168	Chlorophyll A	ChlA	ug/L
724986_Upper Pond	NLA07	2007	2007-08-29	2	0.888	Chlorophyll A	ChlA	ug/L
7689037_Cusky Pond	NLA07	2007	2007-07-27	2	16.8	Chlorophyll A	ChlA	ug/L
7699312_Union Pond	NLA07	2007	2007-07-19	2	15.696	Chlorophyll A	ChlA	ug/L
7709574_Riga Lake	NLA07	2007	2007-08-21	2	0.695	Chlorophyll A	ChlA	ug/L
7711100_Wononpakook Lake	NLA07	2007	2007-08-07	2	4.176	Chlorophyll A	ChlA	ug/L
7711148_Beardsley Pond	NLA07	2007	2007-08-22	2	2.272	Chlorophyll A	ChlA	ug/L
7711450_Lake Waramaug	NLA07	2007	2007-09-05	2	5.264	Chlorophyll A	ChlA	ug/L
7711450_Lake Waramaug	NLA07	2007	2007-07-13	2	8.016	Chlorophyll A	ChlA	ug/L
7711476_Morris Reservoir	NLA07	2007	2007-08-30	2	3.224	Chlorophyll A	ChlA	ug/L
7711476_Morris Reservoir	NLA07	2007	2007-07-17	2	4.08	Chlorophyll A	ChlA	ug/L
7715298_Lake Kenosia	NLA07	2007	2007-07-25	2	21.888	Chlorophyll A	ChlA	ug/L
7717850_Lake Zoar	NLA07	2007	2007-08-09	2	22.72	Chlorophyll A	ChlA	ug/L
806259_Carry Pond	NLA07	2007	2007-08-08	2	4.816	Chlorophyll A	ChlA	ug/L
808011_Big Reed Pond	NLA07	2007	2007-09-05	2	1.749	Chlorophyll A	ChlA	ug/L
8968334_Cuba Lake	NLA07	2007	2007-07-18	2	3.18	Chlorophyll A	ChlA	ug/L
9315171_Trout Pond	NLA07	2007	2007-07-26	2	3.992	Chlorophyll A	ChlA	ug/L
9315177_Upper Dan Forth Ponds	NLA07	2007	2007-08-14		1.504	Chlorophyll A	ChlA	ug/L
9326262_Armington Lake	NLA07	2007	2007-08-01	2	1.312	Chlorophyll A	ChlA	ug/L
9328108_Winnisquam Lake	NLA07	2007	2007-08-21	1.5	1.304	Chlorophyll A	ChlA	ug/L
9342451_Wallace Pond	NLA07	2007	2007-07-20	2	5.232	Chlorophyll A	ChlA	ug/L
9342959_Sip Pond	NLA07	2007	2007-08-28		2.56	Chlorophyll A	ChlA	ug/L
9512548_Round Valley Reservoir	NLA07	2007	2007-07-24	2	5.04	Chlorophyll A	ChlA	ug/L
9523395_Long Pond	NLA07	2007	2007-09-11	2	3.269	Chlorophyll A	ChlA	ug/L
1023062_Little Big Wood Pond	NLA17	2017	2017-08-28		3.01	Chlorophyll A	ChlA	ug/L
10313002_Sly Pond	NLA17	2017	2017-08-27		1.56	Chlorophyll A	ChlA	ug/L
1031409_Crosby Pond	NLA17	2017	2017-07-26		1.66	Chlorophyll A	ChlA	ug/L
120052268_Lake Lillinonah	NLA17	2017	2017-08-22		15.64	Chlorophyll A	ChlA	ug/L
120053206_Catfish Pond	NLA17	2017	2017-09-26		1.6	Chlorophyll A	ChlA	ug/L
15448106_Mud Pond	NLA17	2017	2017-08-30		6.22	Chlorophyll A	ChlA	ug/L
166174971_Barber Pond	NLA17	2017	2017-07-27		11.22	Chlorophyll A	ChlA	ug/L
166181880_Swamp Pond	NLA17	2017	2017-09-19		2.24	Chlorophyll A	ChlA	ug/L
166421038_Hudson Pond	NLA17	2017	2017-08-14		8.53	Chlorophyll A	ChlA	ug/L
1701146_Eighth Debsconeag Pond	NLA17	2017	2017-07-18		3.65	Chlorophyll A	ChlA	ug/L
1710718_Atwood Pond	NLA17	2017	2017-07-26		3.58	Chlorophyll A	ChlA	ug/L
1720331_Second Buttermilk Pond	NLA17	2017	2017-07-20		3.6	Chlorophyll A	ChlA	ug/L
19334091_Little Greenough Pond	NLA17	2017	2017-08-07		3.52	Chlorophyll A	ChlA	ug/L
22221219_Silver Lake	NLA17	2017	2017-07-19		3.95	Chlorophyll A	ChlA	ug/L
22295338_Brown Lake	NLA17	2017	2017-08-13		2.37	Chlorophyll A	ChlA	ug/L
2585375_Lake Tranquility	NLA17	2017	2017-06-12		11.79	Chlorophyll A	ChlA	ug/L
2675794_Peaked Mountain Pond	NLA17	2017	2017-08-07		1.27	Chlorophyll A	ChlA	ug/L
2678904_Lower Middle Branch Pond	NLA17	2017	2017-07-12		1.45	Chlorophyll A	ChlA	ug/L
2679068_Myrick Lake	NLA17	2017	2017-08-23		10.8	Chlorophyll A	ChlA	ug/L
2684424_Smiths Millpond	NLA17	2017	2017-07-17		9.68	Chlorophyll A	ChlA	ug/L
3319826_Gould Pond	NLA17	2017	2017-07-13		6.56	Chlorophyll A	ChlA	ug/L
3322742_Gilman Pond	NLA17	2017	2017-07-27		1.71	Chlorophyll A	ChlA	ug/L
4149576_Lake Success	NLA17	2017	2017-09-12		15.32	Chlorophyll A	ChlA	ug/L
4287237_McLean Lake	NLA17	2017	2017-07-25		1.06	Chlorophyll A	ChlA	ug/L
4290227_Fourth Saint John Pond	NLA17	2017	2017-08-29		3.46	Chlorophyll A	ChlA	ug/L
4489294_Mirror Lake	NLA17	2017	2017-06-19		3.9	Chlorophyll A	ChlA	ug/L
4489374_None	NLA17	2017	2017-08-08		110	Chlorophyll A	ChlA	ug/L
4489532_Lake Stockwell	NLA17	2017	2017-09-20		3.51	Chlorophyll A	ChlA	ug/L
4573665_NONAME	NLA17	2017	2017-07-11		0.33	Chlorophyll A	ChlA	ug/L
4577062_Richmond Pond	NLA17	2017	2017-07-14		7.66	Chlorophyll A	ChlA	ug/L
4586106_Long Pond	NLA17	2017	2017-07-20		2.02	Chlorophyll A	ChlA	ug/L
4591991_Third Connecticut Lake	NLA17	2017	2017-07-27		1.8	Chlorophyll A	ChlA	ug/L
4592585_Mile Pond	NLA17	2017	2017-07-25		6.46	Chlorophyll A	ChlA	ug/L
4593491_Miles Pond	NLA17	2017	2017-07-13		2.27	Chlorophyll A	ChlA	ug/L
4593783_Long Pond	NLA17	2017	2017-06-28		2.97	Chlorophyll A	ChlA	ug/L
4599085_Little Averill Pond	NLA17	2017	2017-07-12		1.17	Chlorophyll A	ChlA	ug/L
5202190_Three Corner Pond	NLA17	2017	2017-07-10		1.09	Chlorophyll A	ChlA	ug/L
5202374_Havener Pond	NLA17	2017	2017-08-10		4.05	Chlorophyll A	ChlA	ug/L
5204524_Little Pond	NLA17	2017	2017-08-16		7.93	Chlorophyll A	ChlA	ug/L
6083019_NONAME	NLA17	2017	2017-07-28		4.92	Chlorophyll A	ChlA	ug/L
6089193_Lake Rescue	NLA17	2017	2017-07-17		1.19	Chlorophyll A	ChlA	ug/L
6106625_NONAME	NLA17	2017	2017-06-27		16.34	Chlorophyll A	ChlA	ug/L
6110045_West Hill Pond	NLA17	2017	2017-06-26		2.09	Chlorophyll A	ChlA	ug/L
6117396_Slatersville Reservoirs	NLA17	2017	2017-07-20		15.98	Chlorophyll A	ChlA	ug/L
6117790_Keech Pond/Smith and Sayles Reservoir	NLA17	2017	2017-08-01		10.59	Chlorophyll A	ChlA	ug/L
6127295_Randall Pond	NLA17	2017	2017-07-19		7.5	Chlorophyll A	ChlA	ug/L
6127339_Blackamore Pond	NLA17	2017	2017-07-25		35.64	Chlorophyll A	ChlA	ug/L
6127395_Posneganset Pond	NLA17	2017	2017-08-03		3.26	Chlorophyll A	ChlA	ug/L
6140550_Peace Dale Reservoir	NLA17	2017	2017-07-06		9.04	Chlorophyll A	ChlA	ug/L
6140572_Silver Lake	NLA17	2017	2017-08-08		2.44	Chlorophyll A	ChlA	ug/L
6148273_Billings Lake	NLA17	2017	2017-07-12		1.6	Chlorophyll A	ChlA	ug/L
6160981_Bissonnette Pond	NLA17	2017	2017-06-22		2.84	Chlorophyll A	ChlA	ug/L
6161165_Halls Pond	NLA17	2017	2017-07-06		3.74	Chlorophyll A	ChlA	ug/L
6161203_Halls Pond	NLA17	2017	2017-06-13		2	Chlorophyll A	ChlA	ug/L
6248644_Point View Reservoir	NLA17	2017	2017-07-24		5.77	Chlorophyll A	ChlA	ug/L
6248768_Mount Hope Lake	NLA17	2017	2017-07-05		16.32	Chlorophyll A	ChlA	ug/L
6711265_Nelson Pond	NLA17	2017	2017-07-11		2.57	Chlorophyll A	ChlA	ug/L
6718889_Pleasant Lake	NLA17	2017	2017-07-05		0.91	Chlorophyll A	ChlA	ug/L
6729131_Ellsworth Pond	NLA17	2017	2017-06-29		9.07	Chlorophyll A	ChlA	ug/L
6738926_Hills Pond	NLA17	2017	2017-08-30		12.75	Chlorophyll A	ChlA	ug/L
6739062_Brindle Pond	NLA17	2017	2017-07-19		15.47	Chlorophyll A	ChlA	ug/L
6743208_Ottarnic Pond	NLA17	2017	2017-08-16		9.04	Chlorophyll A	ChlA	ug/L
6777419_Kilburn Pond	NLA17	2017	2017-08-17		2.58	Chlorophyll A	ChlA	ug/L
6777539_Weatherhead Hollow Pond	NLA17	2017	2017-07-18		4.18	Chlorophyll A	ChlA	ug/L
747_Skitacook Lake	NLA17	2017	2017-08-09		2.12	Chlorophyll A	ChlA	ug/L
75603556_Sunset Lake	NLA17	2017	2017-07-12		24.67	Chlorophyll A	ChlA	ug/L
7701636_Pattaconk Reservoir	NLA17	2017	2017-06-21		8.07	Chlorophyll A	ChlA	ug/L
7709574_Riga Lake	NLA17	2017	2017-08-17		1.7	Chlorophyll A	ChlA	ug/L
7711098_Deep Lake	NLA17	2017	2017-07-25		2.77	Chlorophyll A	ChlA	ug/L
7711476_Morris Reservoir	NLA17	2017	2017-08-14		4.88	Chlorophyll A	ChlA	ug/L
7731101_NONAME	NLA17	2017	2017-09-06		115.2	Chlorophyll A	ChlA	ug/L
806169_Cranberry Pond	NLA17	2017	2017-07-24		5.07	Chlorophyll A	ChlA	ug/L
807963_NONAME	NLA17	2017	2017-07-31		4.51	Chlorophyll A	ChlA	ug/L
9311489_Upper Kimball Pond	NLA17	2017	2017-08-23		2.99	Chlorophyll A	ChlA	ug/L
9312039_Perley Pond	NLA17	2017	2017-07-24		3.21	Chlorophyll A	ChlA	ug/L
9312139_Black Lake	NLA17	2017	2017-08-02		2.25	Chlorophyll A	ChlA	ug/L
9312215_Little Watchic Pond	NLA17	2017	2017-08-03		23.73	Chlorophyll A	ChlA	ug/L
9315085_Pequawket Pond	NLA17	2017	2017-08-02		2	Chlorophyll A	ChlA	ug/L
9315167_White Lake	NLA17	2017	2017-08-08		2.26	Chlorophyll A	ChlA	ug/L
9315177_Upper Dan Forth Ponds	NLA17	2017	2017-07-27		14.08	Chlorophyll A	ChlA	ug/L
9328136_NONAME	NLA17	2017	2017-06-27		6.27	Chlorophyll A	ChlA	ug/L
9342959_Sip Pond	NLA17	2017	2017-07-12		36.8	Chlorophyll A	ChlA	ug/L
9435755_Maple Lake	NLA17	2017	2017-06-22		2.68	Chlorophyll A	ChlA	ug/L
9512460_NONAME	NLA17	2017	2017-07-26		106.13	Chlorophyll A	ChlA	ug/L
9523349_Clamshell Pond	NLA17	2017	2017-09-07		4.53	Chlorophyll A	ChlA	ug/L
9523395_Long Pond	NLA17	2017	2017-09-01		5.17	Chlorophyll A	ChlA	ug/L
NA_Allegheny Reservoir	NLA17	2017	2017-09-12		17.4	Chlorophyll A	ChlA	ug/L
22305385_Garnet Lake	NLA17	2017	2017-09-26		2.49	Chlorophyll A	ChlA	ug/L
NA_Upper Cassadaga	NLA17	2017	2017-09-12		5.15	Chlorophyll A	ChlA	ug/L
10294118_Spruce Lake (WILMTN)	VT	2012	2012-07-11	2	2.18	Chlorophyll A	ChlA	ug/L
10294152_Shippee Pond	VT	2012	2012-07-12	0.2	2.67	Chlorophyll A	ChlA	ug/L
10311996_Glen Lake	VT	2012	2012-09-19	2	0.87	Chlorophyll A	ChlA	ug/L
10312052_Pine Pond	VT	2012	2012-07-18	0.2	4.35	Chlorophyll A	ChlA	ug/L
10313010_Little Lake (WELLS)	VT	2016	2016-08-24	0.2	1.31	Chlorophyll A	ChlA	ug/L
166196267_Seymour Lake	VT	2013	2013-07-26	2	1.6	Chlorophyll A	ChlA	ug/L
166196269_Lake Memphremagog	VT	2012	2012-09-24	2	3.16	Chlorophyll A	ChlA	ug/L
22220217_Ferrisburg	VT	2012	2012-07-03	0.2	1	Chlorophyll A	ChlA	ug/L
22220651_Chittenden Reservoir	VT	2016	2016-08-31	2	2.83	Chlorophyll A	ChlA	ug/L
22221219_Silver Lake	VT	2012	2012-07-17	2	1.86	Chlorophyll A	ChlA	ug/L
22221851_Wallingford Pond	VT	2012	2012-09-26	2	3.6	Chlorophyll A	ChlA	ug/L
22287853_Beebe Pond (SUNDLD)	VT	2012	2012-06-28	2	2.36	Chlorophyll A	ChlA	ug/L
22289793_Thompsons Pond	VT	2012	2012-06-27	0.2	2.13	Chlorophyll A	ChlA	ug/L
22302965_Lake Champlain	VT	2012	2012-07-30	2	4.62	Chlorophyll A	ChlA	ug/L
4573533_Lake Groton	VT	2012	2012-08-02	2	2.49	Chlorophyll A	ChlA	ug/L
4573593_Ticklenaked Pond	VT	2014	2014-04-28		14.5	Chlorophyll A	ChlA	ug/L
4574049_West Fairlee/Middle Brook Pond	VT	2012	2012-07-12	2	1.01	Chlorophyll A	ChlA	ug/L
4574127_Lake Abenaki	VT	2012	2012-09-18	2	16.78	Chlorophyll A	ChlA	ug/L
4577002_Little Pond (ELMORE)	VT	2012	2012-09-06	2	4.11	Chlorophyll A	ChlA	ug/L
4577062_Richmond Pond	VT	2012	2012-07-05	2	8	Chlorophyll A	ChlA	ug/L
4577114_Gillett Pond	VT	2013	2013-07-10	0.2	3.43	Chlorophyll A	ChlA	ug/L
4577118_Peacham Pond	VT	2016	2016-09-02	2	1.95	Chlorophyll A	ChlA	ug/L
4586130_Mud Pond (HYDEPK)	VT	2012	2012-07-16	2	0.69	Chlorophyll A	ChlA	ug/L
4586172_Tuttle Pond (HARDWK)	VT	2012	2012-09-20	0.2	5	Chlorophyll A	ChlA	ug/L
4589969_Carmi Lake	VT	2016	2016-08-23	2	11.61	Chlorophyll A	ChlA	ug/L
4589985_South Richford	VT	2012	2012-07-19	2	3.14	Chlorophyll A	ChlA	ug/L
4592585_Mile Pond	VT	2012	2012-07-02	2	6.32	Chlorophyll A	ChlA	ug/L
4593491_Miles Pond	VT	2012	2012-06-18	2	0.77	Chlorophyll A	ChlA	ug/L
4598995_Round Pond (HOLLND)	VT	2013	2013-09-18	2	1.5	Chlorophyll A	ChlA	ug/L
4599085_Little Averill Pond	VT	2012	2012-07-26	2	2.07	Chlorophyll A	ChlA	ug/L
4599087_Norton Pond	VT	2013	2013-08-07	2	1.26	Chlorophyll A	ChlA	ug/L
4599161_Beecher Pond	VT	2014	2014-08-14	2	11.29	Chlorophyll A	ChlA	ug/L
4599205_Jobs Pond	VT	2014	2014-07-30	2	1.43	Chlorophyll A	ChlA	ug/L
4599205_Jobs Pond	VT	2013	2013-07-24	2	8.52	Chlorophyll A	ChlA	ug/L
4599579_Lake Salem	VT	2012	2012-07-31	2	1.16	Chlorophyll A	ChlA	ug/L
4599589_Walker Pond (COVNTY)	VT	2014	2014-08-21	0.2	34.4	Chlorophyll A	ChlA	ug/L
4599643_Crystal Lake (BARTON)	VT	2013	2013-08-09	2	3.1	Chlorophyll A	ChlA	ug/L
4599649_Lake Parker	VT	2012	2012-06-26	2	2.94	Chlorophyll A	ChlA	ug/L
6082685_Rood Pond	VT	2012	2012-09-21	2	0.88	Chlorophyll A	ChlA	ug/L
6082917_Keyser Pond	VT	2012	2012-07-10	2	0.6	Chlorophyll A	ChlA	ug/L
6083011_Crescent Lake	VT	2012	2012-07-24	2	0.58	Chlorophyll A	ChlA	ug/L
6083039_Mitchell Pond	VT	2013	2013-09-06	2	1.6	Chlorophyll A	ChlA	ug/L
6088511_Pico Pond	VT	2012	2012-06-29	0.2	1.55	Chlorophyll A	ChlA	ug/L
6088587_Woodward Reservoir	VT	2012	2012-08-08	2	0.61	Chlorophyll A	ChlA	ug/L
6777547_Lily Pond (VERNON)	VT	2013	2013-08-02	2	12.8	Chlorophyll A	ChlA	ug/L
1021378_Spencer Pond	EMAP	1993	1993-07-15	1.5	32.9	Conductivity	Cond	uS/cm
1021444_Lucky Pond	EMAP	1993	1993-07-12	1.5	34.4	Conductivity	Cond	uS/cm
1023054_Long Pond	EMAP	1994	1994-07-07	1.5	30.7	Conductivity	Cond	uS/cm
1023222_Twin Island Pond	EMAP	1992	1992-08-02		30	Conductivity	Cond	uS/cm
1024266_Moxie Pond	EMAP	1993	1993-08-06	1.5	22	Conductivity	Cond	uS/cm
10311748_Huff Pond	EMAP	1992	1992-08-11		208	Conductivity	Cond	uS/cm
10311748_Huff Pond	EMAP	1992	1992-08-23		209	Conductivity	Cond	uS/cm
10311790_Burr Pond	EMAP	1993	1993-07-12	1.5	184	Conductivity	Cond	uS/cm
10311790_Burr Pond	EMAP	1993	1993-09-09	1.5	187	Conductivity	Cond	uS/cm
10311790_Burr Pond	EMAP	1992	1992-08-19		205	Conductivity	Cond	uS/cm
10312186_Trout Lake	EMAP	1991	1991-07-26		62.05	Conductivity	Cond	uS/cm
10312186_Trout Lake	EMAP	1992	1992-07-07		63.9	Conductivity	Cond	uS/cm
1031603_Shaw Pond	EMAP	1991	1991-07-12		31.9	Conductivity	Cond	uS/cm
120052082_Splitrock Reservoir	EMAP	1993	1993-07-26	1.5	49.6	Conductivity	Cond	uS/cm
120052153_Lake Wyola	EMAP	1994	1994-07-20	1.5	42.8	Conductivity	Cond	uS/cm
120053012_Indian Pond	EMAP	1992	1992-07-23		29.5	Conductivity	Cond	uS/cm
120053062_First Debsconeag Lake	EMAP	1991	1991-08-02		25.4	Conductivity	Cond	uS/cm
120053722_Sacandaga Lake	EMAP	1991	1991-07-26		46.6	Conductivity	Cond	uS/cm
15454748_Twin Ponds (E)	EMAP	1992	1992-07-29		12.6	Conductivity	Cond	uS/cm
15457392_Windfall Pond	EMAP	1991	1991-07-28		24	Conductivity	Cond	uS/cm
15457392_Windfall Pond	EMAP	1991	1991-08-23		24.5	Conductivity	Cond	uS/cm
15457410_Dry Channel Pond	EMAP	1991	1991-07-29		15.4	Conductivity	Cond	uS/cm
15465779_Willis Pond (E)	EMAP	1992	1992-08-11		28.9	Conductivity	Cond	uS/cm
15465779_Willis Pond (E)	EMAP	1991	1991-07-29		33.1	Conductivity	Cond	uS/cm
15465779_Willis Pond (E)	EMAP	1991	1991-08-23		33.3	Conductivity	Cond	uS/cm
15466145_Brueyer Pond	EMAP	1992	1992-07-22		37.6	Conductivity	Cond	uS/cm
15466147_Horseshoe Lake	EMAP	1994	1994-07-17	1.5	25.1	Conductivity	Cond	uS/cm
15466197_Hitchins Pond	EMAP	1994	1994-07-11	1.5	21.8	Conductivity	Cond	uS/cm
15466197_Hitchins Pond	EMAP	1994	1994-07-31	1.5	23.1	Conductivity	Cond	uS/cm
15466253_Trout Pond	EMAP	1994	1994-07-13	1.5	18.8	Conductivity	Cond	uS/cm
15466253_Trout Pond	EMAP	1994	1994-07-06	1.5	18.9	Conductivity	Cond	uS/cm
15468351_Mud Pond	EMAP	1993	1993-07-22	0.5	29.8	Conductivity	Cond	uS/cm
15468407_Blue Mountain Lake	EMAP	1993	1993-07-07	1.5	61.6	Conductivity	Cond	uS/cm
15468407_Blue Mountain Lake	EMAP	1993	1993-07-27	1.5	66.7	Conductivity	Cond	uS/cm
15468407_Blue Mountain Lake	EMAP	1994	1994-08-04	1.5	67.2	Conductivity	Cond	uS/cm
15468407_Blue Mountain Lake	EMAP	1994	1994-08-18	1.5	69.5	Conductivity	Cond	uS/cm
15476435_Wolf Pond	EMAP	1993	1993-07-05	1.5	13.1	Conductivity	Cond	uS/cm
15504396_Hyde Lake	EMAP	1991	1991-08-25		121.5	Conductivity	Cond	uS/cm
15504396_Hyde Lake	EMAP	1991	1991-08-04		122	Conductivity	Cond	uS/cm
15509580_Little Lilly Pad Pond	EMAP	1991	1991-08-22		19.6	Conductivity	Cond	uS/cm
15509580_Little Lilly Pad Pond	EMAP	1991	1991-08-01		19.6	Conductivity	Cond	uS/cm
15509604_Upper Sister Lake	EMAP	1991	1991-08-22		17.3	Conductivity	Cond	uS/cm
15509604_Upper Sister Lake	EMAP	1991	1991-08-01		17.7	Conductivity	Cond	uS/cm
15509836_Forth Chain Lake	EMAP	1994	1994-08-11	1.5	58.7	Conductivity	Cond	uS/cm
15509928_Little Moose Lake	EMAP	1994	1994-09-12	1.5	31.9	Conductivity	Cond	uS/cm
15509988_Horseshoe Pond	EMAP	1994	1994-06-29	1.5	25.9	Conductivity	Cond	uS/cm
15509998_Green Lake	EMAP	1994	1994-06-29	1.5	20	Conductivity	Cond	uS/cm
15549821_Mosko Pond	EMAP	1991	1991-08-07		128	Conductivity	Cond	uS/cm
15549821_Mosko Pond	EMAP	1991	1991-08-25		134	Conductivity	Cond	uS/cm
15566775_Ringneck Marsh	EMAP	1992	1992-08-05		360	Conductivity	Cond	uS/cm
15566809_Mohawk Pool	EMAP	1992	1992-08-06		660	Conductivity	Cond	uS/cm
15581067_Clear Lake	EMAP	1994	1994-07-14	1.5	220.4	Conductivity	Cond	uS/cm
15581067_Clear Lake	EMAP	1994	1994-08-22	1.5	226.8	Conductivity	Cond	uS/cm
15582067_Timber Lake	EMAP	1994	1994-07-18	1.5	130.5	Conductivity	Cond	uS/cm
15582067_Timber Lake	EMAP	1993	1993-08-16	1.5	133	Conductivity	Cond	uS/cm
15582067_Timber Lake	EMAP	1993	1993-08-23	1.5	137.4	Conductivity	Cond	uS/cm
15582067_Timber Lake	EMAP	1994	1994-08-18	1.5	140.2	Conductivity	Cond	uS/cm
15582081_Gerlach Pond	EMAP	1991	1991-08-06		87.05	Conductivity	Cond	uS/cm
166174110_Fourth Machias Lake	EMAP	1992	1992-08-04		21.2	Conductivity	Cond	uS/cm
166174476_Nubanusit Lake	EMAP	1991	1991-07-15		18.7	Conductivity	Cond	uS/cm
166174489_Massabesic Lake	EMAP	1994	1994-08-30	1.5	130.5	Conductivity	Cond	uS/cm
166195793_Munsungan Lake	EMAP	1992	1992-07-28		49.3	Conductivity	Cond	uS/cm
166421077_Umbagog Lake	EMAP	1993	1993-08-12	1.5	26.2	Conductivity	Cond	uS/cm
1698322_Loon Lake	EMAP	1991	1991-07-13		27.5	Conductivity	Cond	uS/cm
1698322_Loon Lake	EMAP	1992	1992-07-20		29.4	Conductivity	Cond	uS/cm
1698422_Nesowadnehunk Lake	EMAP	1994	1994-07-21	1.5	23.4	Conductivity	Cond	uS/cm
1698422_Nesowadnehunk Lake	EMAP	1991	1991-07-26		24.2	Conductivity	Cond	uS/cm
1699556_Upper Jo-Mary Lake	EMAP	1992	1992-07-31		20.6	Conductivity	Cond	uS/cm
1700856_Harrington Lake	EMAP	1991	1991-07-30		32.1	Conductivity	Cond	uS/cm
1700880_Pine Stream Flowage	EMAP	1992	1992-07-15		25.2	Conductivity	Cond	uS/cm
1701190_Female Pond	EMAP	1991	1991-08-20		32.1	Conductivity	Cond	uS/cm
1703086_Long Pond	EMAP	1992	1992-07-22		23.4	Conductivity	Cond	uS/cm
1703086_Long Pond	EMAP	1992	1992-08-26		23.7	Conductivity	Cond	uS/cm
1710638_Hot Pond	EMAP	1993	1993-08-02	0.5	33.7	Conductivity	Cond	uS/cm
1710670_Upper Shin Pond	EMAP	1993	1993-07-21	1.5	30.2	Conductivity	Cond	uS/cm
1712020_Mud Pond	EMAP	1993	1993-07-22	1.5	23.5	Conductivity	Cond	uS/cm
1712046_Midnight Pond	EMAP	1993	1993-07-18	0.5	20	Conductivity	Cond	uS/cm
1717737_East Branch Lake	EMAP	1994	1994-07-17	1.5	20.5	Conductivity	Cond	uS/cm
1718177_Mountain Brook Pond	EMAP	1994	1994-08-11	1.5	35	Conductivity	Cond	uS/cm
1718195_Horseshoe Pond	EMAP	1994	1994-08-08	1.5	27	Conductivity	Cond	uS/cm
1720325_Bear Pond	EMAP	1991	1991-07-12		31.4	Conductivity	Cond	uS/cm
1720325_Bear Pond	EMAP	1991	1991-08-14		31.7	Conductivity	Cond	uS/cm
1720349_Mill Brook Pond	EMAP	1993	1993-07-12	1.5	26.4	Conductivity	Cond	uS/cm
1731598_Mattanawcook Pond	EMAP	1994	1994-08-09	1.5	21.6	Conductivity	Cond	uS/cm
1731598_Mattanawcook Pond	EMAP	1994	1994-07-12	1.5	21.7	Conductivity	Cond	uS/cm
1731598_Mattanawcook Pond	EMAP	1993	1993-08-10	1.5	22	Conductivity	Cond	uS/cm
1731598_Mattanawcook Pond	EMAP	1993	1993-07-23	1.5	22.1	Conductivity	Cond	uS/cm
1735326_Thurston Pond	EMAP	1994	1994-07-11	1.5	22.8	Conductivity	Cond	uS/cm
1735326_Thurston Pond	EMAP	1994	1994-07-21	1.5	22.9	Conductivity	Cond	uS/cm
1737500_Lily Pond	EMAP	1992	1992-08-10		40.8	Conductivity	Cond	uS/cm
19333651_Mountain Pond	EMAP	1991	1991-07-14		16.3	Conductivity	Cond	uS/cm
19333651_Mountain Pond	EMAP	1991	1991-08-15		16.5	Conductivity	Cond	uS/cm
19334077_Sturtevant Pond	EMAP	1993	1993-08-15	1.5	20.8	Conductivity	Cond	uS/cm
21622887_Crystal Lake	EMAP	1991	1991-08-04		236	Conductivity	Cond	uS/cm
22025222_Cross Lake	EMAP	1994	1994-07-07	1.5	629.2	Conductivity	Cond	uS/cm
22025398_White Lake	EMAP	1992	1992-07-07		1068	Conductivity	Cond	uS/cm
22025398_White Lake	EMAP	1991	1991-08-06		1078	Conductivity	Cond	uS/cm
22027028_Srmacks Quarry	EMAP	1994	1994-07-11	1.5	244	Conductivity	Cond	uS/cm
22027028_Srmacks Quarry	EMAP	1994	1994-08-21	1.5	248.2	Conductivity	Cond	uS/cm
22294886_Lake Pleasant	EMAP	1991	1991-07-24		42	Conductivity	Cond	uS/cm
22294886_Lake Pleasant	EMAP	1991	1991-08-25		43.8	Conductivity	Cond	uS/cm
22294994_Piseco Lake	EMAP	1994	1994-09-08	1.5	30.6	Conductivity	Cond	uS/cm
22295184_Bennett Lake	EMAP	1993	1993-07-08	1.5	17.1	Conductivity	Cond	uS/cm
22295184_Bennett Lake	EMAP	1993	1993-08-23	1.5	18	Conductivity	Cond	uS/cm
22295184_Bennett Lake	EMAP	1992	1992-08-23		19	Conductivity	Cond	uS/cm
22295262_Alexandra Lake	EMAP	1992	1992-07-09		30.3	Conductivity	Cond	uS/cm
22303705_Palmer Pond	EMAP	1993	1993-07-23	1.5	47.9	Conductivity	Cond	uS/cm
22303791_Schroon Lake	EMAP	1992	1992-08-23		66.2	Conductivity	Cond	uS/cm
22303791_Schroon Lake	EMAP	1992	1992-07-14		68.2	Conductivity	Cond	uS/cm
22303903_Swede Pond	EMAP	1994	1994-08-15	1.5	55.4	Conductivity	Cond	uS/cm
22303917_Hidden Lake	EMAP	1992	1992-07-19		43.2	Conductivity	Cond	uS/cm
22303917_Hidden Lake	EMAP	1992	1992-09-04		44.3	Conductivity	Cond	uS/cm
22305385_Garnet Lake	EMAP	1993	1993-07-13	1.5	31	Conductivity	Cond	uS/cm
22738983_NONAME	EMAP	1993	1993-08-01	1.5	18.3	Conductivity	Cond	uS/cm
22739373_Mirror Lake	EMAP	1993	1993-08-12	1.5	218	Conductivity	Cond	uS/cm
2585377_Cranberry Lake	EMAP	1991	1991-08-12		140	Conductivity	Cond	uS/cm
2585377_Cranberry Lake	EMAP	1991	1991-08-27		144	Conductivity	Cond	uS/cm
2585477_Waterloo Lakes	EMAP	1991	1991-08-12		369	Conductivity	Cond	uS/cm
2614446_Briscoe Lake	EMAP	1991	1991-08-11		85.85	Conductivity	Cond	uS/cm
2614898_Davis Pond	EMAP	1994	1994-07-28	1.5	21.9	Conductivity	Cond	uS/cm
2614898_Davis Pond	EMAP	1994	1994-08-18	1.5	23	Conductivity	Cond	uS/cm
2673344_Crawford Lake	EMAP	1994	1994-07-17	1.5	29.4	Conductivity	Cond	uS/cm
2673350_Cranberry Pond	EMAP	1993	1993-08-09	1.5	26.3	Conductivity	Cond	uS/cm
2673350_Cranberry Pond	EMAP	1993	1993-08-02	1.5	26.7	Conductivity	Cond	uS/cm
2673350_Cranberry Pond	EMAP	1992	1992-07-07		24.3	Conductivity	Cond	uS/cm
2673350_Cranberry Pond	EMAP	1992	1992-08-13		25.3	Conductivity	Cond	uS/cm
2675496_Lake Cathance	EMAP	1993	1993-07-28	1.5	26.3	Conductivity	Cond	uS/cm
2675634_Second Lake	EMAP	1993	1993-08-05	1.5	30.2	Conductivity	Cond	uS/cm
2678878_Upper Middle Branch Pond	EMAP	1993	1993-08-06	1.5	26.5	Conductivity	Cond	uS/cm
2678978_Graham Lake	EMAP	1992	1992-08-06		30.1	Conductivity	Cond	uS/cm
3245522_Masick's Pond	EMAP	1991	1991-08-07		136	Conductivity	Cond	uS/cm
3247302_Blenheim Gilboa Reservoir	EMAP	1994	1994-09-05	1.5	93.5	Conductivity	Cond	uS/cm
3247376_NONAME (Renzo Pond)	EMAP	1993	1993-08-09	1.5	126	Conductivity	Cond	uS/cm
3318148_Withee Pond	EMAP	1994	1994-07-28	0.5	21.3	Conductivity	Cond	uS/cm
3319864_Alder Brook Stream	EMAP	1991	1991-07-14		124	Conductivity	Cond	uS/cm
3319882_Barker Pond	EMAP	1993	1993-07-08	1.5	44.2	Conductivity	Cond	uS/cm
3319900_Bog Pond	EMAP	1993	1993-08-09	1.5	17.3	Conductivity	Cond	uS/cm
3319900_Bog Pond	EMAP	1993	1993-07-08	1.5	19.2	Conductivity	Cond	uS/cm
3319900_Bog Pond	EMAP	1994	1994-07-24	1.5	20.1	Conductivity	Cond	uS/cm
3319900_Bog Pond	EMAP	1994	1994-08-14	1.5	21.2	Conductivity	Cond	uS/cm
3319994_Unity Pond	EMAP	1994	1994-07-07	1.5	62	Conductivity	Cond	uS/cm
3323700_Inghan Pond	EMAP	1993	1993-07-05	1.5	49	Conductivity	Cond	uS/cm
3323716_Torsey Lake	EMAP	1991	1991-07-22		43.8	Conductivity	Cond	uS/cm
3323844_Maranacook Lake	EMAP	1993	1993-08-15	1.5	64.2	Conductivity	Cond	uS/cm
4146742_Neversink Reservoir	EMAP	1993	1993-08-05	1.5	30.5	Conductivity	Cond	uS/cm
4147134_Saint Josephs Lake	EMAP	1992	1992-07-09		62.1	Conductivity	Cond	uS/cm
4147148_Melody Lake	EMAP	1992	1992-07-07		43.9	Conductivity	Cond	uS/cm
4287217_Wheelock Lake	EMAP	1994	1994-07-25	1.5	49.8	Conductivity	Cond	uS/cm
4287221_Hunnewell Lake	EMAP	1991	1991-08-10		52.6	Conductivity	Cond	uS/cm
4288073_Little Falls Pond	EMAP	1992	1992-08-03		62.4	Conductivity	Cond	uS/cm
4289057_Depot Lake	EMAP	1994	1994-08-02	1.5	51.6	Conductivity	Cond	uS/cm
4489486_Oakwood Lakes	EMAP	1994	1994-08-08	0.5	74.3	Conductivity	Cond	uS/cm
4489532_Lake Stockwell	EMAP	1994	1994-08-11	0.5	72.9	Conductivity	Cond	uS/cm
4571899_Joes Pond	EMAP	1991	1991-08-22		106	Conductivity	Cond	uS/cm
4571905_NONAME	EMAP	1993	1993-07-19	1.5	196	Conductivity	Cond	uS/cm
4573533_Lake Groton	EMAP	1991	1991-08-26		31.8	Conductivity	Cond	uS/cm
4573593_Ticklenaked Pond	EMAP	1991	1991-08-24		180	Conductivity	Cond	uS/cm
4574067_Lake Fairlee	EMAP	1991	1991-09-02		93.25	Conductivity	Cond	uS/cm
4574127_Lake Abenaki	EMAP	1991	1991-08-29		71.6	Conductivity	Cond	uS/cm
4577068_Sabin Pond	EMAP	1991	1991-07-24		177.5	Conductivity	Cond	uS/cm
4577068_Sabin Pond	EMAP	1991	1991-08-21		179	Conductivity	Cond	uS/cm
4587374_Mud Pond	EMAP	1991	1991-07-23		188	Conductivity	Cond	uS/cm
4592019_Second Connecticut Lake	EMAP	1994	1994-07-26	1.5	27.2	Conductivity	Cond	uS/cm
4593701_Pearl Lake	EMAP	1994	1994-08-07	1.5	53.1	Conductivity	Cond	uS/cm
4599693_Shadow Lake	EMAP	1994	1994-08-03	1.5	105.5	Conductivity	Cond	uS/cm
4599699_Tildys Pond (Clarks Pond)	EMAP	1994	1994-06-29	1.5	248.2	Conductivity	Cond	uS/cm
4599699_Tildys Pond (Clarks Pond)	EMAP	1994	1994-08-18	1.5	276.1	Conductivity	Cond	uS/cm
5195160_Pleasant Lake	EMAP	1993	1993-07-26	1.5	25.5	Conductivity	Cond	uS/cm
5195248_Lower Oxbrook Lake	EMAP	1993	1993-07-29	1.5	22	Conductivity	Cond	uS/cm
5197464_Upper Sysladobsis Lake	EMAP	1991	1991-07-11		28.2	Conductivity	Cond	uS/cm
5202110_Muddy Pond	EMAP	1993	1993-07-05	1.5	32.9	Conductivity	Cond	uS/cm
5202110_Muddy Pond	EMAP	1993	1993-08-08	1.5	35	Conductivity	Cond	uS/cm
5202110_Muddy Pond	EMAP	1992	1992-08-13		37.1	Conductivity	Cond	uS/cm
5202110_Muddy Pond	EMAP	1992	1992-08-23		38.2	Conductivity	Cond	uS/cm
5202226_Damariscotta Lake	EMAP	1993	1993-07-16	1.5	42.5	Conductivity	Cond	uS/cm
5842208_Lake Ivanhoe	EMAP	1991	1991-07-16		46.3	Conductivity	Cond	uS/cm
5843682_Round Pond	EMAP	1992	1992-07-06		36.2	Conductivity	Cond	uS/cm
5843842_Barbadoes Pond	EMAP	1993	1993-07-05	1.5	134	Conductivity	Cond	uS/cm
5865557_Glen Echo Pond	EMAP	1993	1993-08-09	1.5	85.6	Conductivity	Cond	uS/cm
5865557_Glen Echo Pond	EMAP	1993	1993-08-16	1.5	86.7	Conductivity	Cond	uS/cm
5865557_Glen Echo Pond	EMAP	1992	1992-08-20		78.8	Conductivity	Cond	uS/cm
5865557_Glen Echo Pond	EMAP	1992	1992-08-12		80.4	Conductivity	Cond	uS/cm
5865611_Lake Holbrook	EMAP	1992	1992-08-25		162	Conductivity	Cond	uS/cm
5865611_Lake Holbrook	EMAP	1992	1992-08-16		174.9	Conductivity	Cond	uS/cm
5865695_Kingsbury Pond	EMAP	1994	1994-07-17	1.5	64.5	Conductivity	Cond	uS/cm
5875041_Little Creeks Pond	EMAP	1994	1994-07-20	0.5	130.5	Conductivity	Cond	uS/cm
5877251_Scokes Pond	EMAP	1993	1993-08-13	1.5	136	Conductivity	Cond	uS/cm
6074603_Flints Pond	EMAP	1991	1991-07-09		139	Conductivity	Cond	uS/cm
6074603_Flints Pond	EMAP	1991	1991-07-08		139	Conductivity	Cond	uS/cm
6074603_Flints Pond	EMAP	1991	1991-07-10		144	Conductivity	Cond	uS/cm
6074603_Flints Pond	EMAP	1992	1992-08-06		150	Conductivity	Cond	uS/cm
6074949_Lake Whalom	EMAP	1994	1994-08-15	1.5	193.7	Conductivity	Cond	uS/cm
6076867_Kendall Reservoir	EMAP	1991	1991-07-18		70.7	Conductivity	Cond	uS/cm
6076867_Kendall Reservoir	EMAP	1991	1991-08-20		72.7	Conductivity	Cond	uS/cm
6089265_Stoughton Pond	EMAP	1994	1994-06-29	1.5	143.4	Conductivity	Cond	uS/cm
6089297_North Springfield Reservoir	EMAP	1994	1994-08-22	1.5	98.4	Conductivity	Cond	uS/cm
6089297_North Springfield Reservoir	EMAP	1994	1994-08-02	1.5	109.1	Conductivity	Cond	uS/cm
6106801_Mirror Lake	EMAP	1992	1992-08-18		29.6	Conductivity	Cond	uS/cm
6106801_Mirror Lake	EMAP	1992	1992-07-15		30.3	Conductivity	Cond	uS/cm
6114534_Holden Reservoir	EMAP	1991	1991-07-18		68.4	Conductivity	Cond	uS/cm
6114534_Holden Reservoir	EMAP	1992	1992-07-30		71.6	Conductivity	Cond	uS/cm
6115048_Swans Pond	EMAP	1992	1992-08-09		201	Conductivity	Cond	uS/cm
6115080_Reservoir Number Six	EMAP	1992	1992-08-02		24.8	Conductivity	Cond	uS/cm
6115110_Whitins Pond	EMAP	1992	1992-08-19		89.2	Conductivity	Cond	uS/cm
6115110_Whitins Pond	EMAP	1992	1992-08-06		101	Conductivity	Cond	uS/cm
6126055_Savery Pond/Waterville Pond	EMAP	1991	1991-08-16		74.5	Conductivity	Cond	uS/cm
6126055_Savery Pond/Waterville Pond	EMAP	1991	1991-07-17		87.25	Conductivity	Cond	uS/cm
6126817_Barrowsville Pond	EMAP	1993	1993-08-19	1.5	264	Conductivity	Cond	uS/cm
6126969_Mansi's Pond	EMAP	1991	1991-07-20		119	Conductivity	Cond	uS/cm
6126969_Mansi's Pond	EMAP	1991	1991-08-18		138	Conductivity	Cond	uS/cm
6127029_Mountaindale Reservoir	EMAP	1991	1991-07-17		205	Conductivity	Cond	uS/cm
6127275_Mashapaug Pond	EMAP	1991	1991-07-08		345	Conductivity	Cond	uS/cm
6127541_Quidnick Reservoir	EMAP	1994	1994-07-28	1.5	82	Conductivity	Cond	uS/cm
6127835_Watson Reservoir	EMAP	1991	1991-07-17		117	Conductivity	Cond	uS/cm
6127835_Watson Reservoir	EMAP	1991	1991-08-18		118	Conductivity	Cond	uS/cm
6139844_Yorker Mill Pond	EMAP	1993	1993-08-05	1.5	127.9	Conductivity	Cond	uS/cm
6140488_Wyassup Lake	EMAP	1991	1991-08-28		45	Conductivity	Cond	uS/cm
6140488_Wyassup Lake	EMAP	1992	1992-08-13		47.2	Conductivity	Cond	uS/cm
6140488_Wyassup Lake	EMAP	1991	1991-07-18		48.7	Conductivity	Cond	uS/cm
6144103_Webster/Lily Pond	EMAP	1991	1991-07-10		87.1	Conductivity	Cond	uS/cm
6146211_Walker Pond	EMAP	1994	1994-07-10	1.5	188.3	Conductivity	Cond	uS/cm
6146247_Cedar Pond	EMAP	1994	1994-07-13	1.5	208.7	Conductivity	Cond	uS/cm
6160981_Bissonnette Pond	EMAP	1991	1991-07-18		97.9	Conductivity	Cond	uS/cm
6160981_Bissonnette Pond	EMAP	1991	1991-08-16		104	Conductivity	Cond	uS/cm
6169064_Oxoboxo Lake	EMAP	1993	1993-08-17	1.5	58	Conductivity	Cond	uS/cm
6169118_Wheeler Pond	EMAP	1993	1993-08-19	1.5	79.9	Conductivity	Cond	uS/cm
6169118_Wheeler Pond	EMAP	1993	1993-08-12	1.5	82.4	Conductivity	Cond	uS/cm
6169118_Wheeler Pond	EMAP	1994	1994-07-18	1.5	93.3	Conductivity	Cond	uS/cm
6169118_Wheeler Pond	EMAP	1994	1994-08-01	1.5	105.9	Conductivity	Cond	uS/cm
6176220_Community Lake	EMAP	1993	1993-08-16	1.5	365	Conductivity	Cond	uS/cm
6185596_Snyders Lake	EMAP	1991	1991-08-21		282	Conductivity	Cond	uS/cm
6185596_Snyders Lake	EMAP	1991	1991-08-07		288	Conductivity	Cond	uS/cm
6189514_Kingston Reservoir Number Four	EMAP	1994	1994-08-01	1.5	110.2	Conductivity	Cond	uS/cm
6189514_Kingston Reservoir Number Four	EMAP	1994	1994-08-22	1.5	110.2	Conductivity	Cond	uS/cm
6224752_Clear Lake	EMAP	1991	1991-08-28		30.2	Conductivity	Cond	uS/cm
6224752_Clear Lake	EMAP	1991	1991-08-11		30.6	Conductivity	Cond	uS/cm
6224752_Clear Lake	EMAP	1991	1991-08-26		31	Conductivity	Cond	uS/cm
6224760_Wiccopee Reservoir (N)	EMAP	1991	1991-08-08		51.2	Conductivity	Cond	uS/cm
6224862_Oscawanna Lake	EMAP	1991	1991-08-09		105	Conductivity	Cond	uS/cm
6224862_Oscawanna Lake	EMAP	1991	1991-08-26		106	Conductivity	Cond	uS/cm
6224862_Oscawanna Lake	EMAP	1991	1991-08-27		106	Conductivity	Cond	uS/cm
6224862_Oscawanna Lake	EMAP	1991	1991-08-26		107	Conductivity	Cond	uS/cm
6228142_New Croton Reservoir	EMAP	1992	1992-08-18		244	Conductivity	Cond	uS/cm
6230776_The Lake	EMAP	1992	1992-09-14		218	Conductivity	Cond	uS/cm
6240503_Reservoir Number One	EMAP	1993	1993-07-29	1.5	466	Conductivity	Cond	uS/cm
6244708_Greenwood Lake	EMAP	1992	1992-07-12		149	Conductivity	Cond	uS/cm
6244750_Little Cedar Pond	EMAP	1992	1992-07-16		39.7	Conductivity	Cond	uS/cm
6262452_Wreck Pond (LARGEST)	EMAP	1991	1991-08-12		32130	Conductivity	Cond	uS/cm
6718777_Little Papoose Pond	EMAP	1992	1992-07-21		17.2	Conductivity	Cond	uS/cm
6718777_Little Papoose Pond	EMAP	1992	1992-08-26		17.6	Conductivity	Cond	uS/cm
6718785_Proctor Pond	EMAP	1992	1992-07-16		32.2	Conductivity	Cond	uS/cm
6719681_Panther Pond	EMAP	1992	1992-07-09		49.7	Conductivity	Cond	uS/cm
6719817_Chaffin Pond	EMAP	1992	1992-07-13		59.9	Conductivity	Cond	uS/cm
6719817_Chaffin Pond	EMAP	1992	1992-08-20		61.2	Conductivity	Cond	uS/cm
6719839_Collins Pond	EMAP	1992	1992-07-07		84.4	Conductivity	Cond	uS/cm
6728581_Russell Pond	EMAP	1993	1993-07-22	1.5	20.5	Conductivity	Cond	uS/cm
6728581_Russell Pond	EMAP	1991	1991-08-20		20.6	Conductivity	Cond	uS/cm
6729267_Kusumpe Pond	EMAP	1994	1994-07-21	1.5	19.5	Conductivity	Cond	uS/cm
6729429_Tewksbury Pond	EMAP	1994	1994-07-06	1.5	63.9	Conductivity	Cond	uS/cm
6729429_Tewksbury Pond	EMAP	1994	1994-08-10	1.5	65.3	Conductivity	Cond	uS/cm
6729429_Tewksbury Pond	EMAP	1993	1993-07-15	1.5	68.3	Conductivity	Cond	uS/cm
6729429_Tewksbury Pond	EMAP	1993	1993-08-16	1.5	69.3	Conductivity	Cond	uS/cm
6729429_Tewksbury Pond	EMAP	1991	1991-08-19		59.6	Conductivity	Cond	uS/cm
6738190_Mirror Lake	EMAP	1993	1993-07-13	1.5	68.9	Conductivity	Cond	uS/cm
6739010_Clough Pond	EMAP	1992	1992-07-12		26.1	Conductivity	Cond	uS/cm
6739020_Shellcamp Pond	EMAP	1992	1992-07-08		94.4	Conductivity	Cond	uS/cm
6739044_Pond NR HILLS CORNER	EMAP	1992	1992-07-13		48.7	Conductivity	Cond	uS/cm
6739338_Turkey Pond	EMAP	1993	1993-08-17	1.5	151	Conductivity	Cond	uS/cm
6742544_Upper Artichoke Reservoir	EMAP	1991	1991-07-16		176	Conductivity	Cond	uS/cm
6742920_Haunted Lake	EMAP	1992	1992-08-07		55.3	Conductivity	Cond	uS/cm
6743174_Canobie Lake	EMAP	1993	1993-08-05	1.5	190.6	Conductivity	Cond	uS/cm
6743194_Kenoza Lake	EMAP	1991	1991-07-17		167	Conductivity	Cond	uS/cm
6743204_Dunklee Pond	EMAP	1991	1991-07-09		118	Conductivity	Cond	uS/cm
6743204_Dunklee Pond	EMAP	1991	1991-07-08		119	Conductivity	Cond	uS/cm
6743204_Dunklee Pond	EMAP	1991	1991-07-09		119	Conductivity	Cond	uS/cm
6743204_Dunklee Pond	EMAP	1991	1991-08-19		128	Conductivity	Cond	uS/cm
6743242_Pratt Pond	EMAP	1993	1993-07-22	1.5	19.2	Conductivity	Cond	uS/cm
6760662_French Pond	EMAP	1991	1991-08-31		59.1	Conductivity	Cond	uS/cm
6760678_Contention Pond	EMAP	1991	1991-08-21		24.7	Conductivity	Cond	uS/cm
6760678_Contention Pond	EMAP	1991	1991-07-21		25	Conductivity	Cond	uS/cm
6764326_Tolman Pond	EMAP	1994	1994-09-01	1.5	31.8	Conductivity	Cond	uS/cm
6764368_Skatutakee Lake	EMAP	1994	1994-09-12	1.5	38.2	Conductivity	Cond	uS/cm
6771749_Williams Lake	EMAP	1993	1993-08-01	1.5	688	Conductivity	Cond	uS/cm
6777271_Childs Bog	EMAP	1994	1994-09-05	1.5	81.1	Conductivity	Cond	uS/cm
6777279_Seavers Reservoir	EMAP	1994	1994-09-07	1.5	41.9	Conductivity	Cond	uS/cm
6777283_Chesham Pond	EMAP	1994	1994-08-29	1.5	51.7	Conductivity	Cond	uS/cm
6777539_Weatherhead Hollow Pond	EMAP	1993	1993-07-26	0.5	115.6	Conductivity	Cond	uS/cm
6779681_Lithia Springs Reservoir	EMAP	1992	1992-07-17		78.4	Conductivity	Cond	uS/cm
6779681_Lithia Springs Reservoir	EMAP	1992	1992-09-11		82.6	Conductivity	Cond	uS/cm
717642_NONAME	EMAP	1994	1994-07-28	0.5	76.9	Conductivity	Cond	uS/cm
723916_Black Lake	EMAP	1991	1991-08-14		82.2	Conductivity	Cond	uS/cm
723938_Square Lake	EMAP	1993	1993-08-02	1.5	63.9	Conductivity	Cond	uS/cm
724960_Little Black Ponds	EMAP	1992	1992-08-03		53.2	Conductivity	Cond	uS/cm
724960_Little Black Ponds	EMAP	1991	1991-08-14		54.2	Conductivity	Cond	uS/cm
724968_Gardner Pond	EMAP	1991	1991-07-12		53.5	Conductivity	Cond	uS/cm
724968_Gardner Pond	EMAP	1991	1991-08-15		54.2	Conductivity	Cond	uS/cm
724986_Upper Pond	EMAP	1991	1991-08-10		38.2	Conductivity	Cond	uS/cm
725078_Mud Pond	EMAP	1992	1992-07-29		55.6	Conductivity	Cond	uS/cm
7687539_Queen Lake	EMAP	1993	1993-08-20	1.5	44.7	Conductivity	Cond	uS/cm
7687539_Queen Lake	EMAP	1993	1993-07-26	1.5	49.4	Conductivity	Cond	uS/cm
7687539_Queen Lake	EMAP	1992	1992-07-21		44.5	Conductivity	Cond	uS/cm
7687539_Queen Lake	EMAP	1992	1992-08-16		45.1	Conductivity	Cond	uS/cm
7688989_Muddy Brook Pond	EMAP	1993	1993-07-28	1.5	49.6	Conductivity	Cond	uS/cm
7699514_Holbrook Pond	EMAP	1994	1994-08-03	1.5	76.6	Conductivity	Cond	uS/cm
7709268_Windsor Reservoir	EMAP	1994	1994-08-18	1.5	92.6	Conductivity	Cond	uS/cm
7710738_Fall Mountain Lake	EMAP	1994	1994-08-08	0.5	106.9	Conductivity	Cond	uS/cm
7711540_Plymouth Lake	EMAP	1994	1994-07-11	0.5	194.7	Conductivity	Cond	uS/cm
7711584_Hancock Brook Lake	EMAP	1994	1994-08-15	1.5	79.3	Conductivity	Cond	uS/cm
7730675_Aspetuck Reservoir	EMAP	1994	1994-07-14	0.5	157.3	Conductivity	Cond	uS/cm
7730703_Hemlock Reservoir	EMAP	1994	1994-07-07	1.5	111.3	Conductivity	Cond	uS/cm
803449_Bartlett Pond	EMAP	1993	1993-07-29	0.5	51.6	Conductivity	Cond	uS/cm
806239_Otter Pond	EMAP	1993	1993-07-26	0.5	80.2	Conductivity	Cond	uS/cm
806239_Otter Pond	EMAP	1993	1993-08-12	1.5	80.6	Conductivity	Cond	uS/cm
806239_Otter Pond	EMAP	1992	1992-07-12		69.3	Conductivity	Cond	uS/cm
806239_Otter Pond	EMAP	1992	1992-08-23		76.8	Conductivity	Cond	uS/cm
808011_Big Reed Pond	EMAP	1992	1992-07-10		46.4	Conductivity	Cond	uS/cm
808011_Big Reed Pond	EMAP	1992	1992-08-12		47.8	Conductivity	Cond	uS/cm
808017_Litttle Reed Pond	EMAP	1992	1992-07-09		46.3	Conductivity	Cond	uS/cm
808017_Litttle Reed Pond	EMAP	1992	1992-08-12		50.3	Conductivity	Cond	uS/cm
8100475_NONAME (OWEGO IBM Pond)	EMAP	1994	1994-06-29	1.5	65.8	Conductivity	Cond	uS/cm
8100475_NONAME (OWEGO IBM Pond)	EMAP	1994	1994-08-22	1.5	68.1	Conductivity	Cond	uS/cm
8100475_NONAME (OWEGO IBM Pond)	EMAP	1993	1993-07-08	1.5	81.7	Conductivity	Cond	uS/cm
8100475_NONAME (OWEGO IBM Pond)	EMAP	1993	1993-08-22	1.5	91.3	Conductivity	Cond	uS/cm
9312441_Moose Pond	EMAP	1991	1991-07-16		47.45	Conductivity	Cond	uS/cm
9312441_Moose Pond	EMAP	1991	1991-08-15		48.4	Conductivity	Cond	uS/cm
9315171_Trout Pond	EMAP	1992	1992-07-22		17.6	Conductivity	Cond	uS/cm
9315171_Trout Pond	EMAP	1992	1992-08-11		17.7	Conductivity	Cond	uS/cm
9342437_Island Pond	EMAP	1993	1993-07-19	1.5	22.7	Conductivity	Cond	uS/cm
9343189_Wickett Pond	EMAP	1994	1994-07-25	0.5	17.9	Conductivity	Cond	uS/cm
9419561_Poolville Pond	EMAP	1994	1994-06-29	1.5	310.3	Conductivity	Cond	uS/cm
9421519_Tully Lake	EMAP	1994	1994-07-26	1.5	401.2	Conductivity	Cond	uS/cm
9421699_NONAME	EMAP	1993	1993-07-05	1.5	49.8	Conductivity	Cond	uS/cm
9422521_Lake Petonia	EMAP	1994	1994-07-21	1.5	66.1	Conductivity	Cond	uS/cm
9435613_Harding Lakes	EMAP	1992	1992-07-24		30.7	Conductivity	Cond	uS/cm
9443221_Batsto River Reservoir	EMAP	1993	1993-07-15	1.5	25.7	Conductivity	Cond	uS/cm
9443221_Batsto River Reservoir	EMAP	1994	1994-08-15	1.5	31.9	Conductivity	Cond	uS/cm
9443221_Batsto River Reservoir	EMAP	1994	1994-08-04	1.5	37.2	Conductivity	Cond	uS/cm
9443221_Batsto River Reservoir	EMAP	1993	1993-08-23	1.5	64.8	Conductivity	Cond	uS/cm
9479972_Daretown Lake	EMAP	1993	1993-07-19	1.5	204	Conductivity	Cond	uS/cm
9483024_East Creek Pond	EMAP	1993	1993-07-12	1.5	44.7	Conductivity	Cond	uS/cm
9512506_Pleasant Valley Lake	EMAP	1992	1992-07-21		163	Conductivity	Cond	uS/cm
9523487_Moody Pond	EMAP	1993	1993-07-05	1.5	70.1	Conductivity	Cond	uS/cm
9527529_Highlands Forge Lake	EMAP	1993	1993-07-08	1.5	141.1	Conductivity	Cond	uS/cm
9527599_Lake Placid	EMAP	1993	1993-08-24	1.5	33.4	Conductivity	Cond	uS/cm
120052083_Green Pond	NJ	2007	2007-10-04	1	66	Conductivity	Cond	uS/cm
120052083_Green Pond	NJ	2007	2007-07-19	1	76	Conductivity	Cond	uS/cm
120052083_Green Pond	NJ	2007	2007-05-09	1	89	Conductivity	Cond	uS/cm
2582455_Culvers Lake-01	NJ	2009	2009-08-20	1	180	Conductivity	Cond	uS/cm
2582455_Culvers Lake-01	NJ	2009	2009-06-01	1	206	Conductivity	Cond	uS/cm
2582455_Culvers Lake-01	NJ	2009	2009-10-29	1	208	Conductivity	Cond	uS/cm
2582995_Iliff Lake-01	NJ	2008	2008-05-29	1	453	Conductivity	Cond	uS/cm
2582995_Iliff Lake-01	NJ	2008	2008-08-26	1	516	Conductivity	Cond	uS/cm
2582995_Iliff Lake-01	NJ	2008	2008-10-23	1	519	Conductivity	Cond	uS/cm
2583011_Muckshaw Ponds	NJ	2007	2007-10-03	1	286	Conductivity	Cond	uS/cm
2583011_Muckshaw Ponds	NJ	2007	2007-08-01	1	344	Conductivity	Cond	uS/cm
2583011_Muckshaw Ponds	NJ	2007	2007-05-10	1	382	Conductivity	Cond	uS/cm
2583157_Gardners Pond	NJ	2006	2006-08-15	1	388	Conductivity	Cond	uS/cm
2583157_Gardners Pond	NJ	2011	2011-10-18	1	391	Conductivity	Cond	uS/cm
2583157_Gardners Pond	NJ	2011	2011-05-26	1	424	Conductivity	Cond	uS/cm
2583157_Gardners Pond	NJ	2006	2006-10-11	1	425	Conductivity	Cond	uS/cm
2583157_Gardners Pond	NJ	2006	2006-05-17	1	427	Conductivity	Cond	uS/cm
2583157_Gardners Pond	NJ	2011	2011-08-02	1	498	Conductivity	Cond	uS/cm
2583165_Spring Valley Lake	NJ	2008	2008-08-07	0.5	391	Conductivity	Cond	uS/cm
2583165_Spring Valley Lake	NJ	2008	2008-10-15	0.5	420	Conductivity	Cond	uS/cm
2583165_Spring Valley Lake	NJ	2008	2008-05-15	1	370	Conductivity	Cond	uS/cm
2585163_Stag Pond	NJ	2009	2009-05-19	0.6	85	Conductivity	Cond	uS/cm
2585163_Stag Pond	NJ	2009	2009-08-19	1	60	Conductivity	Cond	uS/cm
2585163_Stag Pond	NJ	2009	2009-10-21	1	61	Conductivity	Cond	uS/cm
2585247_Turtle Pond	NJ	2008	2008-10-21	0.5	290	Conductivity	Cond	uS/cm
2585247_Turtle Pond	NJ	2008	2008-08-19	1	282	Conductivity	Cond	uS/cm
2585247_Turtle Pond	NJ	2008	2008-05-21	1	466	Conductivity	Cond	uS/cm
2585405_Glovers Pond	NJ	2009	2009-07-29	1	324	Conductivity	Cond	uS/cm
2585405_Glovers Pond	NJ	2009	2009-10-14	1	349	Conductivity	Cond	uS/cm
2585405_Glovers Pond	NJ	2009	2009-05-11	1	380	Conductivity	Cond	uS/cm
2585443_Watchu Pond	NJ	2010	2010-08-11	0.4	111	Conductivity	Cond	uS/cm
2585443_Watchu Pond	NJ	2010	2010-05-24	0.5	77	Conductivity	Cond	uS/cm
2585443_Watchu Pond	NJ	2010	2010-10-06	0.5	96	Conductivity	Cond	uS/cm
2585493_Allamuchy Pond	NJ	2009	2009-07-15	1	287	Conductivity	Cond	uS/cm
2585493_Allamuchy Pond	NJ	2009	2009-04-28	1	310	Conductivity	Cond	uS/cm
2585493_Allamuchy Pond	NJ	2009	2009-09-30	1	342	Conductivity	Cond	uS/cm
2585639_Mountain Lake-01	NJ	2008	2008-04-30	1	294	Conductivity	Cond	uS/cm
2585639_Mountain Lake-01	NJ	2008	2008-10-01	1	305	Conductivity	Cond	uS/cm
2585639_Mountain Lake-01	NJ	2008	2008-07-28	1	325	Conductivity	Cond	uS/cm
2587243_Delaware Lake	NJ	2007	2007-05-02	1	385	Conductivity	Cond	uS/cm
2587243_Delaware Lake	NJ	2007	2007-07-11	1	423	Conductivity	Cond	uS/cm
2587243_Delaware Lake	NJ	2007	2007-09-25	1.1	431	Conductivity	Cond	uS/cm
2588965_Colonial Lake	NJ	2012	2012-08-03	0.7	252	Conductivity	Cond	uS/cm
2588965_Colonial Lake	NJ	2012	2012-03-22	1	490	Conductivity	Cond	uS/cm
4148946_Marcia Lake-01	NJ	2014	2014-05-20	1	131	Conductivity	Cond	uS/cm
4149172_Kittatinny Camp Lake	NJ	2006	2006-04-27	1	221	Conductivity	Cond	uS/cm
4149172_Kittatinny Camp Lake	NJ	2006	2006-07-11	1	252	Conductivity	Cond	uS/cm
4149172_Kittatinny Camp Lake	NJ	2006	2006-09-21	1.1	205	Conductivity	Cond	uS/cm
4149300_Stony Lake-01	NJ	2011	2011-08-17	1	21	Conductivity	Cond	uS/cm
4149300_Stony Lake-01	NJ	2011	2011-05-24	1	21	Conductivity	Cond	uS/cm
4152646_Sunfish Pond	NJ	2008	2008-05-28	0.9	27	Conductivity	Cond	uS/cm
4152646_Sunfish Pond	NJ	2008	2008-08-12	1	25	Conductivity	Cond	uS/cm
4152646_Sunfish Pond	NJ	2008	2008-11-05	1	27	Conductivity	Cond	uS/cm
4489734_Braddocks Millpond-19	NJ	2013	2013-08-13	1	96	Conductivity	Cond	uS/cm
4492696_Cooper River Lake-18	NJ	2006	2006-09-26	0.3	263	Conductivity	Cond	uS/cm
4492696_Cooper River Lake-18	NJ	2006	2006-07-19	0.3	281	Conductivity	Cond	uS/cm
4492696_Cooper River Lake-18	NJ	2006	2006-05-02	0.3	323	Conductivity	Cond	uS/cm
4493138_Laurel Lake	NJ	2009	2009-09-14	0.5	155	Conductivity	Cond	uS/cm
4493138_Laurel Lake	NJ	2009	2009-04-08	0.5	165	Conductivity	Cond	uS/cm
4493138_Laurel Lake	NJ	2009	2009-06-24	0.5	175	Conductivity	Cond	uS/cm
4493392_Bells Lake-18	NJ	2011	2011-04-13	0.6	204	Conductivity	Cond	uS/cm
4493392_Bells Lake-18	NJ	2011	2011-09-27	0.6	242	Conductivity	Cond	uS/cm
4493392_Bells Lake-18	NJ	2011	2011-06-27	0.6	254	Conductivity	Cond	uS/cm
4493478_Basgalore Lake	NJ	2008	2008-04-02	1	110	Conductivity	Cond	uS/cm
4493478_Basgalore Lake	NJ	2008	2008-09-18	1	127	Conductivity	Cond	uS/cm
4493478_Basgalore Lake	NJ	2008	2008-06-23	1	127	Conductivity	Cond	uS/cm
6201138_Wawayanda Lake-02	NJ	2009	2009-05-26	1	206	Conductivity	Cond	uS/cm
6201138_Wawayanda Lake-02	NJ	2009	2009-10-26	1	302	Conductivity	Cond	uS/cm
6201138_Wawayanda Lake-02	NJ	2009	2009-08-25	1	316	Conductivity	Cond	uS/cm
6201450_Heaters Pond-02	NJ	2009	2009-05-13	0.7	95	Conductivity	Cond	uS/cm
6201450_Heaters Pond-02	NJ	2009	2009-10-13	1	108	Conductivity	Cond	uS/cm
6201450_Heaters Pond-02	NJ	2009	2009-08-04	1	298	Conductivity	Cond	uS/cm
6201630_Saginaw Lake-02	NJ	2006	2006-08-15	1	462	Conductivity	Cond	uS/cm
6201630_Saginaw Lake-02	NJ	2006	2006-05-17	1	475	Conductivity	Cond	uS/cm
6201630_Saginaw Lake-02	NJ	2006	2006-10-11	1	530	Conductivity	Cond	uS/cm
6244708_Greenwood Lake	NJ	2011	2011-11-03	1	212	Conductivity	Cond	uS/cm
6244708_Greenwood Lake	NJ	2011	2011-09-01	1	222	Conductivity	Cond	uS/cm
6244708_Greenwood Lake	NJ	2011	2011-06-01	1	248	Conductivity	Cond	uS/cm
6244744_Surprise Lake	NJ	2013	2013-06-19	1.01	18	Conductivity	Cond	uS/cm
6244748_West Pond	NJ	2013	2013-10-03	0.2	20	Conductivity	Cond	uS/cm
6244788_Sheppard Pond-03	NJ	2009	2009-08-12	1	84	Conductivity	Cond	uS/cm
6244788_Sheppard Pond-03	NJ	2009	2009-05-20	1	88	Conductivity	Cond	uS/cm
6244788_Sheppard Pond-03	NJ	2009	2009-10-20	1	97	Conductivity	Cond	uS/cm
6244790_Terrace Pond	NJ	2013	2013-06-06	1	20	Conductivity	Cond	uS/cm
6244900_Tamarack Lake-02	NJ	2009	2009-07-28	1	274	Conductivity	Cond	uS/cm
6244900_Tamarack Lake-02	NJ	2009	2009-05-13	1	277	Conductivity	Cond	uS/cm
6244900_Tamarack Lake-02	NJ	2009	2009-10-07	1	326	Conductivity	Cond	uS/cm
6244946_Skyline Lakes-03	NJ	2008	2008-05-29	1	258	Conductivity	Cond	uS/cm
6244946_Skyline Lakes-03	NJ	2008	2008-08-27	1	304	Conductivity	Cond	uS/cm
6244946_Skyline Lakes-03	NJ	2008	2008-10-30	1	312	Conductivity	Cond	uS/cm
6244960_Echo Lake-03	NJ	2011	2011-08-23	1	129	Conductivity	Cond	uS/cm
6244960_Echo Lake-03	NJ	2006	2006-10-19	1	132	Conductivity	Cond	uS/cm
6244960_Echo Lake-03	NJ	2011	2011-10-24	1	133	Conductivity	Cond	uS/cm
6244960_Echo Lake-03	NJ	2006	2006-08-16	1	137	Conductivity	Cond	uS/cm
6244960_Echo Lake-03	NJ	2011	2011-05-26	1	146	Conductivity	Cond	uS/cm
6244960_Echo Lake-03	NJ	2006	2006-05-24	1	155	Conductivity	Cond	uS/cm
6248624_Longwood Lake	NJ	2008	2008-05-13	0.6	220	Conductivity	Cond	uS/cm
6248624_Longwood Lake	NJ	2008	2008-10-07	0.6	257	Conductivity	Cond	uS/cm
6248624_Longwood Lake	NJ	2008	2008-07-29	0.6	359	Conductivity	Cond	uS/cm
6248660_East Lake	NJ	2008	2008-05-19	1	429	Conductivity	Cond	uS/cm
6248660_East Lake	NJ	2008	2008-10-22	1	438	Conductivity	Cond	uS/cm
6248660_East Lake	NJ	2008	2008-08-18	1	439	Conductivity	Cond	uS/cm
6248728_Ames Lake-06	NJ	2009	2009-07-30	0.7	206	Conductivity	Cond	uS/cm
6248728_Ames Lake-06	NJ	2009	2009-05-06	1	140	Conductivity	Cond	uS/cm
6248728_Ames Lake-06	NJ	2009	2009-10-05	1	244	Conductivity	Cond	uS/cm
6248758_Dixons Pond	NJ	2008	2008-10-01	0.5	96	Conductivity	Cond	uS/cm
6248758_Dixons Pond	NJ	2008	2008-04-24	0.5	96	Conductivity	Cond	uS/cm
6248758_Dixons Pond	NJ	2008	2008-07-10	0.5	116	Conductivity	Cond	uS/cm
6248794_Cedar Lake-06	NJ	2006	2006-09-28	1	172	Conductivity	Cond	uS/cm
6248794_Cedar Lake-06	NJ	2006	2006-07-25	1	214	Conductivity	Cond	uS/cm
6248794_Cedar Lake-06	NJ	2006	2006-05-04	1	240	Conductivity	Cond	uS/cm
6248794_Cedar Lake-06	NJ	2011	2011-10-25	1	271	Conductivity	Cond	uS/cm
6248794_Cedar Lake-06	NJ	2011	2011-08-11	1	314	Conductivity	Cond	uS/cm
6248794_Cedar Lake-06	NJ	2011	2011-05-12	1	327	Conductivity	Cond	uS/cm
6248810_Foxs Pond-06	NJ	2008	2008-10-08	1	358	Conductivity	Cond	uS/cm
6248810_Foxs Pond-06	NJ	2008	2008-07-15	1	600	Conductivity	Cond	uS/cm
6248810_Foxs Pond-06	NJ	2008	2008-05-01	1	644	Conductivity	Cond	uS/cm
6248838_Duck Pond	NJ	2007	2007-10-18	0.5	94	Conductivity	Cond	uS/cm
6248838_Duck Pond	NJ	2007	2007-07-19	0.5	102	Conductivity	Cond	uS/cm
6248838_Duck Pond	NJ	2007	2007-05-22	1	120	Conductivity	Cond	uS/cm
6248880_Rainbow Lakes-06	NJ	2009	2009-08-26	1	627	Conductivity	Cond	uS/cm
6248880_Rainbow Lakes-06	NJ	2009	2009-10-22	1	639	Conductivity	Cond	uS/cm
6248880_Rainbow Lakes-06	NJ	2009	2009-06-03	1	752	Conductivity	Cond	uS/cm
6248968_Bee Meadow Pond	NJ	2008	2008-09-22	1	140	Conductivity	Cond	uS/cm
6248968_Bee Meadow Pond	NJ	2008	2008-06-24	1	141	Conductivity	Cond	uS/cm
6248968_Bee Meadow Pond	NJ	2008	2008-04-17	1	145	Conductivity	Cond	uS/cm
6261900_Lake Takanassee	NJ	2009	2009-04-16	1	117	Conductivity	Cond	uS/cm
6261900_Lake Takanassee	NJ	2009	2009-09-22	1	167	Conductivity	Cond	uS/cm
6261900_Lake Takanassee	NJ	2009	2009-07-07	1	171	Conductivity	Cond	uS/cm
6262128_Lefferts Lake-12	NJ	2006	2006-09-19	1	154	Conductivity	Cond	uS/cm
6262128_Lefferts Lake-12	NJ	2006	2006-07-18	1	162	Conductivity	Cond	uS/cm
6262128_Lefferts Lake-12	NJ	2011	2011-04-25	1	183	Conductivity	Cond	uS/cm
6262128_Lefferts Lake-12	NJ	2011	2011-11-01	1	232	Conductivity	Cond	uS/cm
6262128_Lefferts Lake-12	NJ	2011	2011-07-19	1	241	Conductivity	Cond	uS/cm
6262128_Lefferts Lake-12	NJ	2006	2006-05-02	1	307	Conductivity	Cond	uS/cm
9433359_Albert Lake	NJ	2009	2009-07-01	0.5	41	Conductivity	Cond	uS/cm
9433359_Albert Lake	NJ	2009	2009-04-01	0.5	45	Conductivity	Cond	uS/cm
9433359_Albert Lake	NJ	2009	2009-09-16	0.5	45	Conductivity	Cond	uS/cm
9434491_Crystal Spring Lake	NJ	2006	2006-06-20	0.3	111	Conductivity	Cond	uS/cm
9434491_Crystal Spring Lake	NJ	2006	2006-09-13	0.5	58	Conductivity	Cond	uS/cm
9434491_Crystal Spring Lake	NJ	2006	2006-04-12	0.5	167	Conductivity	Cond	uS/cm
9435797_Stephen Lake	NJ	2008	2008-09-17	1	30	Conductivity	Cond	uS/cm
9435797_Stephen Lake	NJ	2008	2008-06-19	1	30	Conductivity	Cond	uS/cm
9435797_Stephen Lake	NJ	2008	2008-03-25	1	33	Conductivity	Cond	uS/cm
9440877_Bennetts Pond	NJ	2006	2006-09-20	0.5	115	Conductivity	Cond	uS/cm
9440877_Bennetts Pond	NJ	2006	2006-07-13	0.5	115	Conductivity	Cond	uS/cm
9440877_Bennetts Pond	NJ	2006	2006-04-25	1	110	Conductivity	Cond	uS/cm
9442861_Decou Pond	NJ	2013	2013-05-06	0.3	29	Conductivity	Cond	uS/cm
9443195_Harrisville Lake-14	NJ	2006	2006-05-09	0.3	33	Conductivity	Cond	uS/cm
9443195_Harrisville Lake-14	NJ	2006	2006-10-03	0.3	36	Conductivity	Cond	uS/cm
9443195_Harrisville Lake-14	NJ	2006	2006-08-01	0.4	35	Conductivity	Cond	uS/cm
9479760_Harrisonville Lake-18	NJ	2009	2009-04-08	0.6	158	Conductivity	Cond	uS/cm
9479760_Harrisonville Lake-18	NJ	2009	2009-09-21	0.6	189	Conductivity	Cond	uS/cm
9479760_Harrisonville Lake-18	NJ	2009	2009-07-06	1	192	Conductivity	Cond	uS/cm
9480102_Sycamore Lake	NJ	2008	2008-06-18	0.3	67	Conductivity	Cond	uS/cm
9480102_Sycamore Lake	NJ	2008	2008-09-10	0.4	89	Conductivity	Cond	uS/cm
9480102_Sycamore Lake	NJ	2008	2008-03-31	0.6	83	Conductivity	Cond	uS/cm
9482834_Cumberland Pond	NJ	2006	2006-06-14	0.5	33	Conductivity	Cond	uS/cm
9482834_Cumberland Pond	NJ	2006	2006-09-07	0.5	56	Conductivity	Cond	uS/cm
9482834_Cumberland Pond	NJ	2006	2006-04-06	1	37	Conductivity	Cond	uS/cm
9483082_Clint Millpond	NJ	2006	2006-06-08	1	69	Conductivity	Cond	uS/cm
9483082_Clint Millpond	NJ	2006	2006-03-30	1	76	Conductivity	Cond	uS/cm
9483082_Clint Millpond	NJ	2006	2006-09-06	1	87	Conductivity	Cond	uS/cm
9483760_Rhodo Lake	NJ	2009	2009-06-17	0.7	110	Conductivity	Cond	uS/cm
9483760_Rhodo Lake	NJ	2009	2009-09-01	1	87	Conductivity	Cond	uS/cm
9483760_Rhodo Lake	NJ	2009	2009-03-18	1	124	Conductivity	Cond	uS/cm
9483776_Silver Lake	NJ	2009	2009-09-01	1	76	Conductivity	Cond	uS/cm
9483776_Silver Lake	NJ	2009	2009-06-10	1	156	Conductivity	Cond	uS/cm
9483776_Silver Lake	NJ	2009	2009-03-18	1	177	Conductivity	Cond	uS/cm
9483818_Union Lake	NJ	2007	2007-11-08	1	0.142	Conductivity	Cond	uS/cm
9483960_Cedar Lake-17	NJ	2006	2006-06-13	1	61	Conductivity	Cond	uS/cm
9483960_Cedar Lake-17	NJ	2006	2006-04-06	1	69	Conductivity	Cond	uS/cm
9483960_Cedar Lake-17	NJ	2006	2006-09-07	1	81	Conductivity	Cond	uS/cm
9512516_Ravine Lake-08	NJ	2008	2008-06-16	0.5	172	Conductivity	Cond	uS/cm
9512516_Ravine Lake-08	NJ	2008	2008-09-17	0.5	267	Conductivity	Cond	uS/cm
9512516_Ravine Lake-08	NJ	2008	2008-03-26	1	257	Conductivity	Cond	uS/cm
9512542_Watchung Lake-09	NJ	2011	2011-09-30	1	292	Conductivity	Cond	uS/cm
9512542_Watchung Lake-09	NJ	2011	2011-06-09	1	469	Conductivity	Cond	uS/cm
9512542_Watchung Lake-09	NJ	2011	2011-04-07	1	591	Conductivity	Cond	uS/cm
9514252_Weston Mill Pond	NJ	2008	2008-09-30	1	152	Conductivity	Cond	uS/cm
9514252_Weston Mill Pond	NJ	2008	2008-07-09	1	180	Conductivity	Cond	uS/cm
9514252_Weston Mill Pond	NJ	2008	2008-04-22	1	279	Conductivity	Cond	uS/cm
9514318_Farrington Lake-09	NJ	2011	2011-11-02	0.5	255	Conductivity	Cond	uS/cm
9514318_Farrington Lake-09	NJ	2011	2011-06-01	1	235	Conductivity	Cond	uS/cm
9514458_Brainard Lake-10	NJ	2005	2005-07-19	0.9	163	Conductivity	Cond	uS/cm
9514458_Brainard Lake-10	NJ	2005	2005-09-01	0.9	236	Conductivity	Cond	uS/cm
9514492_Millhurst Pond	NJ	2006	2006-07-18	0.2	233	Conductivity	Cond	uS/cm
9514492_Millhurst Pond	NJ	2006	2006-09-19	0.3	211	Conductivity	Cond	uS/cm
9514492_Millhurst Pond	NJ	2006	2006-04-26	0.5	190	Conductivity	Cond	uS/cm
NA_A. Clemente Inc. Pond	NJ	2006	2006-10-10	1	167	Conductivity	Cond	uS/cm
NA_A. Clemente Inc. Pond	NJ	2006	2006-07-26	1	192	Conductivity	Cond	uS/cm
NA_A. Clemente Inc. Pond	NJ	2006	2006-05-04	1	195	Conductivity	Cond	uS/cm
NA_Algonquian Waters Lake	NJ	2009	2009-05-26	1	96	Conductivity	Cond	uS/cm
NA_Algonquian Waters Lake	NJ	2009	2009-08-14	1	107	Conductivity	Cond	uS/cm
NA_Algonquian Waters Lake	NJ	2009	2009-10-19	1	114	Conductivity	Cond	uS/cm
NA_Amwell Lake-10	NJ	2009	2009-07-20	1	157	Conductivity	Cond	uS/cm
NA_Amwell Lake-10	NJ	2009	2009-05-06	1	160	Conductivity	Cond	uS/cm
NA_Amwell Lake-10	NJ	2009	2009-10-01	1	174	Conductivity	Cond	uS/cm
NA_Campbells Pond	NJ	2006	2006-09-20	1	328	Conductivity	Cond	uS/cm
NA_Campbells Pond	NJ	2006	2006-07-12	1	654	Conductivity	Cond	uS/cm
NA_Campbells Pond	NJ	2006	2006-04-19	1	1000	Conductivity	Cond	uS/cm
NA_Chesler Lake	NJ	2011	2011-10-20	1	464	Conductivity	Cond	uS/cm
NA_Chesler Lake	NJ	2006	2006-09-18	1	480	Conductivity	Cond	uS/cm
NA_Chesler Lake	NJ	2006	2006-06-28	1	482	Conductivity	Cond	uS/cm
NA_Chesler Lake	NJ	2006	2006-04-18	1	499	Conductivity	Cond	uS/cm
NA_Chesler Lake	NJ	2011	2011-05-02	1	500	Conductivity	Cond	uS/cm
NA_Chesler Lake	NJ	2011	2011-07-27	1	553	Conductivity	Cond	uS/cm
NA_Dennisville Lake-16	NJ	2006	2006-06-08	0.4	62	Conductivity	Cond	uS/cm
NA_Dennisville Lake-16	NJ	2006	2006-09-06	0.4	77	Conductivity	Cond	uS/cm
NA_Dennisville Lake-16	NJ	2006	2006-03-30	0.5	73	Conductivity	Cond	uS/cm
NA_Flamingo Lake-19	NJ	2006	2006-07-20	0.5	88	Conductivity	Cond	uS/cm
NA_Flamingo Lake-19	NJ	2006	2006-10-03	0.5	102	Conductivity	Cond	uS/cm
NA_Flamingo Lake-19	NJ	2006	2006-05-02	0.5	127	Conductivity	Cond	uS/cm
NA_George Lake	NJ	2009	2009-07-16	0.5	331	Conductivity	Cond	uS/cm
NA_George Lake	NJ	2009	2009-10-01	1	328	Conductivity	Cond	uS/cm
NA_George Lake	NJ	2009	2009-04-23	1	350	Conductivity	Cond	uS/cm
NA_Girl Scout Pond	NJ	2009	2009-05-06	1	135	Conductivity	Cond	uS/cm
NA_Girl Scout Pond	NJ	2009	2009-07-23	1	185	Conductivity	Cond	uS/cm
NA_Girl Scout Pond	NJ	2009	2009-10-05	1	196	Conductivity	Cond	uS/cm
NA_Greenwood Pond	NJ	2008	2008-09-25	1	358	Conductivity	Cond	uS/cm
NA_Greenwood Pond	NJ	2008	2008-04-16	1	362	Conductivity	Cond	uS/cm
NA_Greenwood Pond	NJ	2008	2008-07-02	1	391	Conductivity	Cond	uS/cm
NA_Heritage Lakes-02	NJ	2009	2009-08-05	1	532	Conductivity	Cond	uS/cm
NA_Heritage Lakes-02	NJ	2009	2009-05-15	1	547	Conductivity	Cond	uS/cm
NA_Heritage Lakes-02	NJ	2009	2009-10-15	1	575	Conductivity	Cond	uS/cm
NA_Hospitality Lake	NJ	2009	2009-04-01	0.4	55	Conductivity	Cond	uS/cm
NA_Hospitality Lake	NJ	2009	2009-07-01	0.6	50	Conductivity	Cond	uS/cm
NA_Hospitality Lake	NJ	2009	2009-09-16	0.6	51	Conductivity	Cond	uS/cm
NA_Japanese Garden A/Heron Lake	NJ	2007	2007-08-02	0.5	280	Conductivity	Cond	uS/cm
NA_Japanese Garden A/Heron Lake	NJ	2007	2007-04-25	1	155	Conductivity	Cond	uS/cm
NA_Japanese Garden A/Heron Lake	NJ	2007	2007-09-26	1	248	Conductivity	Cond	uS/cm
NA_Jeddy's Pond	NJ	2011	2011-04-11	1	200	Conductivity	Cond	uS/cm
NA_Jeddy's Pond	NJ	2011	2011-06-21	1	208	Conductivity	Cond	uS/cm
NA_Liberty Lake	NJ	2011	2011-07-21	0.9	282	Conductivity	Cond	uS/cm
NA_Liberty Lake	NJ	2011	2011-05-05	1	184	Conductivity	Cond	uS/cm
NA_Liberty Lake	NJ	2011	2011-10-17	1	239	Conductivity	Cond	uS/cm
NA_Lower Aetna Lake-19	NJ	2008	2008-07-08	1	114	Conductivity	Cond	uS/cm
NA_Lower Aetna Lake-19	NJ	2008	2008-04-08	1	122	Conductivity	Cond	uS/cm
NA_Lower Aetna Lake-19	NJ	2008	2008-09-24	1	127	Conductivity	Cond	uS/cm
NA_Lower Sylvan Lake-20	NJ	2009	2009-09-17	1	202	Conductivity	Cond	uS/cm
NA_Lower Sylvan Lake-20	NJ	2009	2009-06-29	1	211	Conductivity	Cond	uS/cm
NA_Lower Sylvan Lake-20	NJ	2009	2009-04-13	1	306	Conductivity	Cond	uS/cm
NA_Lower Twin Lake	NJ	2008	2008-10-14	1	185	Conductivity	Cond	uS/cm
NA_Lower Twin Lake	NJ	2008	2008-05-14	1	193	Conductivity	Cond	uS/cm
NA_Lower Twin Lake	NJ	2008	2008-08-05	1	265	Conductivity	Cond	uS/cm
NA_Lummis Mill Pond	NJ	2009	2009-09-10	0.6	39	Conductivity	Cond	uS/cm
NA_Lummis Mill Pond	NJ	2009	2009-06-30	0.6	39	Conductivity	Cond	uS/cm
NA_Lummis Mill Pond	NJ	2009	2009-04-07	1	43	Conductivity	Cond	uS/cm
NA_Monongahela Lake	NJ	2008	2008-09-15	0.5	151	Conductivity	Cond	uS/cm
NA_Monongahela Lake	NJ	2008	2008-07-01	1	182	Conductivity	Cond	uS/cm
NA_Monongahela Lake	NJ	2008	2008-04-15	1	217	Conductivity	Cond	uS/cm
NA_North Hudson Park Lake-05	NJ	2009	2009-09-28	1	772	Conductivity	Cond	uS/cm
NA_North Hudson Park Lake-05	NJ	2009	2009-07-09	1	925	Conductivity	Cond	uS/cm
NA_North Hudson Park Lake-05	NJ	2009	2009-04-22	1	1146	Conductivity	Cond	uS/cm
NA_Panther Lake-01	NJ	2009	2009-05-19	1	255	Conductivity	Cond	uS/cm
NA_Panther Lake-01	NJ	2009	2009-08-19	1	266	Conductivity	Cond	uS/cm
NA_Panther Lake-01	NJ	2009	2009-10-21	1	295	Conductivity	Cond	uS/cm
NA_Scarlet Oak Pond	NJ	2009	2009-08-11	1	84	Conductivity	Cond	uS/cm
NA_Scarlet Oak Pond	NJ	2009	2009-05-20	1	97	Conductivity	Cond	uS/cm
NA_Scarlet Oak Pond	NJ	2009	2009-10-20	1	113	Conductivity	Cond	uS/cm
NA_Stone Tavern-11	NJ	2008	2008-03-18	1	89	Conductivity	Cond	uS/cm
NA_Stone Tavern-11	NJ	2008	2008-09-02	1	91	Conductivity	Cond	uS/cm
NA_Stone Tavern-11	NJ	2008	2008-06-10	1	98	Conductivity	Cond	uS/cm
1021280_Tomhegan Pond	NLA07	2007	2007-08-14	2	27.03	Conductivity	Cond	uS/cm
1021510_Roderique Pond	NLA07	2007	2007-08-15	2	18.07	Conductivity	Cond	uS/cm
1023062_Little Big Wood Pond	NLA07	2007	2007-08-14	2	30.88	Conductivity	Cond	uS/cm
10294252_Plainfield Pond	NLA07	2007	2007-07-26	2	35.85	Conductivity	Cond	uS/cm
10311840_Beebe Lake	NLA07	2007	2007-08-03	2	200.3	Conductivity	Cond	uS/cm
10313002_Sly Pond	NLA07	2007	2007-09-24	2	42.01	Conductivity	Cond	uS/cm
1031477_Long Pond	NLA07	2007	2007-08-15	2	39.99	Conductivity	Cond	uS/cm
15444631_Cassadaga Lake	NLA07	2007	2007-07-19	2	293.5	Conductivity	Cond	uS/cm
15447630_Lake Champlain	NLA07	2007	2007-08-23	1.7	196	Conductivity	Cond	uS/cm
15447630_Lake Champlain	NLA07	2007	2007-08-09	2	171	Conductivity	Cond	uS/cm
15447630_Lake Champlain	NLA07	2007	2007-09-27	2	215.6	Conductivity	Cond	uS/cm
15466103_Little Simer Pond	NLA07	2007	2007-09-20	2	29.65	Conductivity	Cond	uS/cm
15468219_Long Lake	NLA07	2007	2007-09-13	2	38.96	Conductivity	Cond	uS/cm
1701184_Fourth Debsconeag Lake	NLA07	2007	2007-08-30	2	19.94	Conductivity	Cond	uS/cm
1701190_Female Pond	NLA07	2007	2007-09-14	2	34.56	Conductivity	Cond	uS/cm
1712028_Hudson Pond	NLA07	2007	2007-09-13	2	28.69	Conductivity	Cond	uS/cm
1731764_Spring Lake	NLA07	2007	2007-08-07	2	21	Conductivity	Cond	uS/cm
1731832_Duck Lake	NLA07	2007	2007-08-08	2	20.1	Conductivity	Cond	uS/cm
19334091_Little Greenough Pond	NLA07	2007	2007-07-17	2	20.58	Conductivity	Cond	uS/cm
21980955_Canandaigua Lake	NLA07	2007	2007-08-30	2	358.5	Conductivity	Cond	uS/cm
21980955_Canandaigua Lake	NLA07	2007	2007-07-27	2	366.8	Conductivity	Cond	uS/cm
21984569_Keula Lake	NLA07	2007	2007-08-29	1.2	300.5	Conductivity	Cond	uS/cm
22025160_Oneida Lake	NLA07	2007	2007-09-18	2	358.7	Conductivity	Cond	uS/cm
22026764_Jamesville Reservoir	NLA07	2007	2007-08-21	2	426.2	Conductivity	Cond	uS/cm
22221219_Silver Lake	NLA07	2007	2007-08-22	2	56.16	Conductivity	Cond	uS/cm
22221841_Spring Lake	NLA07	2007	2007-08-23	2	73.17	Conductivity	Cond	uS/cm
22287819_Loughberry Lake	NLA07	2007	2007-06-28		451.6	Conductivity	Cond	uS/cm
2585375_Lake Tranquility	NLA07	2007	2007-07-26	2	404	Conductivity	Cond	uS/cm
2675686_Goose Pond	NLA07	2007	2007-08-03	7.2	18.23	Conductivity	Cond	uS/cm
2675794_Peaked Mountain Pond	NLA07	2007	2007-08-02	2	21.48	Conductivity	Cond	uS/cm
2678904_Lower Middle Branch Pond	NLA07	2007	2007-09-12	1	25.52	Conductivity	Cond	uS/cm
2682384_Lake Wood	NLA07	2007	2007-08-01	2	27.54	Conductivity	Cond	uS/cm
2684588_Tilden Pond	NLA07	2007	2007-08-01	2	32.04	Conductivity	Cond	uS/cm
3319884_Sebasticook Lake	NLA07	2007	2007-08-02	2	103.7	Conductivity	Cond	uS/cm
4146934_Anawana Lake	NLA07	2007	2007-09-21	2	89.54	Conductivity	Cond	uS/cm
4489294_Mirror Lake	NLA07	2007	2007-09-04	1.2	47.52	Conductivity	Cond	uS/cm
4489294_Mirror Lake	NLA07	2007	2007-09-14	2	48.51	Conductivity	Cond	uS/cm
4577134_Turtlehead Pond	NLA07	2007	2007-09-07	2	39.13	Conductivity	Cond	uS/cm
4586134_Caspian Lake	NLA07	2007	2007-07-26	2	153	Conductivity	Cond	uS/cm
4592057_Back Lake	NLA07	2007	2007-08-07		68.4	Conductivity	Cond	uS/cm
4592671_Maidstone Lake	NLA07	2007	2007-07-31	2	28.99	Conductivity	Cond	uS/cm
4593491_Miles Pond	NLA07	2007	2007-08-14	2	57.62	Conductivity	Cond	uS/cm
4599159_Island Pond	NLA07	2007	2007-07-12	2	59.7	Conductivity	Cond	uS/cm
4599159_Island Pond	NLA07	2007	2007-08-27	2	62.84	Conductivity	Cond	uS/cm
4599205_Jobs Pond	NLA07	2007	2007-08-29	2	167	Conductivity	Cond	uS/cm
4599575_Derby Lake	NLA07	2007	2007-06-26	2	310.7	Conductivity	Cond	uS/cm
4599649_Lake Parker	NLA07	2007	2007-07-16	2	129.7	Conductivity	Cond	uS/cm
5195160_Pleasant Lake	NLA07	2007	2007-08-10	2	22.32	Conductivity	Cond	uS/cm
5197524_Middle Chain Pond	NLA07	2007	2007-08-09	0.8	20.48	Conductivity	Cond	uS/cm
5197582_Fourth Machias Lake	NLA07	2007	2007-08-09	2	19.48	Conductivity	Cond	uS/cm
5877489_Halfway Pond	NLA07	2007	2007-07-25	1	54.16	Conductivity	Cond	uS/cm
5877795_Dicks Pond	NLA07	2007	2007-07-24	2	175.5	Conductivity	Cond	uS/cm
5878063_Hinckleys Pond	NLA07	2007	2007-07-24	2	106.3	Conductivity	Cond	uS/cm
5878337_Long Pond	NLA07	2007	2007-07-31	2	130.4	Conductivity	Cond	uS/cm
6075129_Haynes Reservoir	NLA07	2007	2007-07-19	2	34.03	Conductivity	Cond	uS/cm
6098005_Buckley Dunton Lake	NLA07	2007	2007-07-27	2	30.1	Conductivity	Cond	uS/cm
6110045_West Hill Pond	NLA07	2007	2007-07-24	2	57.55	Conductivity	Cond	uS/cm
6114700_Kettle Brook Reservoir #1	NLA07	2007	2007-07-26	2	131.2	Conductivity	Cond	uS/cm
6117378_Wallum Lake	NLA07	2007	2007-07-02	2	46.5	Conductivity	Cond	uS/cm
6117396_Slatersville Reservoirs	NLA07	2007	2007-08-22	1	187.2	Conductivity	Cond	uS/cm
6117396_Slatersville Reservoirs	NLA07	2007	2007-07-03	2	137.9	Conductivity	Cond	uS/cm
6117790_Keech Pond/Smith and Sayles Reservoir	NLA07	2007	2007-07-19	2	92.81	Conductivity	Cond	uS/cm
6126713_Norton Reservoir	NLA07	2007	2007-07-25	2	326.6	Conductivity	Cond	uS/cm
6127083_Slack Reservoir	NLA07	2007	2007-07-20	2	202.1	Conductivity	Cond	uS/cm
6127505_Gorton Pond	NLA07	2007	2007-07-13	1	293.9	Conductivity	Cond	uS/cm
6127507_Flat River Reservoir	NLA07	2007	2007-07-13	2	105.6	Conductivity	Cond	uS/cm
6127507_Flat River Reservoir	NLA07	2007	2007-08-21	2	113.2	Conductivity	Cond	uS/cm
6127515_Stump Pond	NLA07	2007	2007-07-10	2	74.11	Conductivity	Cond	uS/cm
6127761_Belleville Pond	NLA07	2007	2007-07-11	0.75	187.9	Conductivity	Cond	uS/cm
6139878_Yawgoo Pond	NLA07	2007	2007-07-09	2	61.52	Conductivity	Cond	uS/cm
6140598_School House Pond	NLA07	2007	2007-07-12	2	45.2	Conductivity	Cond	uS/cm
6140628_Chapman Pond	NLA07	2007	2007-07-12	2	261	Conductivity	Cond	uS/cm
6147915_Roseland Lake	NLA07	2007	2007-07-31	2	127.6	Conductivity	Cond	uS/cm
6147953_Bowdish Reservoir	NLA07	2007	2007-07-18	2	90.21	Conductivity	Cond	uS/cm
6148217_Pachaug Pond	NLA07	2007	2007-08-02	2	61.6	Conductivity	Cond	uS/cm
6148219_Beach Pond	NLA07	2007	2007-07-11	2	51.33	Conductivity	Cond	uS/cm
6160981_Bissonnette Pond	NLA07	2007	2007-08-28	2	135.5	Conductivity	Cond	uS/cm
6161205_Knowlton Pond	NLA07	2007	2007-08-14	2	77.46	Conductivity	Cond	uS/cm
6169458_Groton Reservoir	NLA07	2007	2007-08-16	1.5	86.44	Conductivity	Cond	uS/cm
6201168_Highland Lake	NLA07	2007	2007-09-09	2	397.7	Conductivity	Cond	uS/cm
6248744_Packanack Lake	NLA07	2007	2007-09-07	2	397.3	Conductivity	Cond	uS/cm
6248768_Mount Hope Lake	NLA07	2007	2007-09-13	0.8	321.8	Conductivity	Cond	uS/cm
6248768_Mount Hope Lake	NLA07	2007	2007-09-08	1	308.4	Conductivity	Cond	uS/cm
6260910_Orange Reservoir	NLA07	2007	2007-09-06	1.2	381.8	Conductivity	Cond	uS/cm
6262252_Swimming River Reservoir	NLA07	2007	2007-09-05	2	241.5	Conductivity	Cond	uS/cm
6709871_Howard Pond	NLA07	2007	2007-08-03	2	20.01	Conductivity	Cond	uS/cm
6718889_Pleasant Lake	NLA07	2007	2007-08-16	1	55.34	Conductivity	Cond	uS/cm
6738190_Mirror Lake	NLA07	2007	2007-07-24	2	65.55	Conductivity	Cond	uS/cm
6739176_Crooked Pond	NLA07	2007	2007-07-12	2	29.79	Conductivity	Cond	uS/cm
6739340_Voydatch Pond	NLA07	2007	2007-07-09	2	51.43	Conductivity	Cond	uS/cm
6743322_Long Pond	NLA07	2007	2007-08-02	2	300.7	Conductivity	Cond	uS/cm
6760504_Adder Pond	NLA07	2007	2007-08-30	2	24.82	Conductivity	Cond	uS/cm
6760504_Adder Pond	NLA07	2007	2007-07-02	2	25.53	Conductivity	Cond	uS/cm
6762452_Island Pond	NLA07	2007	2007-08-16		30.48	Conductivity	Cond	uS/cm
6762488_Highland Lake	NLA07	2007	2007-08-23	2	29.94	Conductivity	Cond	uS/cm
6762618_Willard Pond	NLA07	2007	2007-08-09		17.17	Conductivity	Cond	uS/cm
6764624_Grassy Pond	NLA07	2007	2007-07-19	2	66.51	Conductivity	Cond	uS/cm
6771725_Grist Millpond	NLA07	2007	2007-07-18	1	746.2	Conductivity	Cond	uS/cm
719574_Soper Pond	NLA07	2007	2007-09-06	2	98.49	Conductivity	Cond	uS/cm
723898_Long Lake	NLA07	2007	2007-08-27	2	87.11	Conductivity	Cond	uS/cm
724966_Debouille Lake	NLA07	2007	2007-08-29	2	48.86	Conductivity	Cond	uS/cm
724968_Gardner Pond	NLA07	2007	2007-08-28	2	52.52	Conductivity	Cond	uS/cm
724970_Pushineer Pond	NLA07	2007	2007-08-29	2	47.29	Conductivity	Cond	uS/cm
724978_Island Pond	NLA07	2007	2007-08-28	2	21.43	Conductivity	Cond	uS/cm
724984_Denny Pond	NLA07	2007	2007-08-28	0.5	53.73	Conductivity	Cond	uS/cm
724986_Upper Pond	NLA07	2007	2007-08-29	2	33.43	Conductivity	Cond	uS/cm
7689037_Cusky Pond	NLA07	2007	2007-07-27	2	57.59	Conductivity	Cond	uS/cm
7699312_Union Pond	NLA07	2007	2007-07-19	2	328.1	Conductivity	Cond	uS/cm
7709574_Riga Lake	NLA07	2007	2007-08-21	2	15.73	Conductivity	Cond	uS/cm
7711100_Wononpakook Lake	NLA07	2007	2007-08-07	2	301	Conductivity	Cond	uS/cm
7711148_Beardsley Pond	NLA07	2007	2007-08-22	2	242.4	Conductivity	Cond	uS/cm
7711450_Lake Waramaug	NLA07	2007	2007-07-13	2	98.02	Conductivity	Cond	uS/cm
7711450_Lake Waramaug	NLA07	2007	2007-09-05	2	100.1	Conductivity	Cond	uS/cm
7711476_Morris Reservoir	NLA07	2007	2007-07-17	2	74.74	Conductivity	Cond	uS/cm
7711476_Morris Reservoir	NLA07	2007	2007-08-30	2	77.14	Conductivity	Cond	uS/cm
7715298_Lake Kenosia	NLA07	2007	2007-07-25	2	340.5	Conductivity	Cond	uS/cm
7717850_Lake Zoar	NLA07	2007	2007-08-09	2	323.1	Conductivity	Cond	uS/cm
806259_Carry Pond	NLA07	2007	2007-08-08	2	68.89	Conductivity	Cond	uS/cm
808011_Big Reed Pond	NLA07	2007	2007-09-05	2	44.85	Conductivity	Cond	uS/cm
8968334_Cuba Lake	NLA07	2007	2007-07-18	2	129.4	Conductivity	Cond	uS/cm
9315171_Trout Pond	NLA07	2007	2007-07-26	2	18.28	Conductivity	Cond	uS/cm
9315177_Upper Dan Forth Ponds	NLA07	2007	2007-08-14		52.39	Conductivity	Cond	uS/cm
9326262_Armington Lake	NLA07	2007	2007-08-01	2	27.88	Conductivity	Cond	uS/cm
9328108_Winnisquam Lake	NLA07	2007	2007-08-21	1.5	84.67	Conductivity	Cond	uS/cm
9342451_Wallace Pond	NLA07	2007	2007-07-20	2	115.2	Conductivity	Cond	uS/cm
9342959_Sip Pond	NLA07	2007	2007-08-28		51.8	Conductivity	Cond	uS/cm
9512548_Round Valley Reservoir	NLA07	2007	2007-07-24	2	197	Conductivity	Cond	uS/cm
9523395_Long Pond	NLA07	2007	2007-09-11	2	28.61	Conductivity	Cond	uS/cm
1023062_Little Big Wood Pond	NLA17	2017	2017-08-28		29.6	Conductivity	Cond	uS/cm
10313002_Sly Pond	NLA17	2017	2017-08-27		41.6	Conductivity	Cond	uS/cm
1031409_Crosby Pond	NLA17	2017	2017-07-26		27.7	Conductivity	Cond	uS/cm
120052268_Lake Lillinonah	NLA17	2017	2017-08-22		337.3	Conductivity	Cond	uS/cm
120053206_Catfish Pond	NLA17	2017	2017-09-26		19.5	Conductivity	Cond	uS/cm
15448106_Mud Pond	NLA17	2017	2017-08-30		24.4	Conductivity	Cond	uS/cm
166174971_Barber Pond	NLA17	2017	2017-07-27		94.8	Conductivity	Cond	uS/cm
166181880_Swamp Pond	NLA17	2017	2017-09-19		99.8	Conductivity	Cond	uS/cm
166421038_Hudson Pond	NLA17	2017	2017-08-14		27	Conductivity	Cond	uS/cm
1701146_Eighth Debsconeag Pond	NLA17	2017	2017-07-18		19.9	Conductivity	Cond	uS/cm
1710718_Atwood Pond	NLA17	2017	2017-07-26		23	Conductivity	Cond	uS/cm
1720331_Second Buttermilk Pond	NLA17	2017	2017-07-20		19.7	Conductivity	Cond	uS/cm
19334091_Little Greenough Pond	NLA17	2017	2017-08-07		20.5	Conductivity	Cond	uS/cm
22221219_Silver Lake	NLA17	2017	2017-07-19		45.5	Conductivity	Cond	uS/cm
22295338_Brown Lake	NLA17	2017	2017-08-13		12	Conductivity	Cond	uS/cm
2585375_Lake Tranquility	NLA17	2017	2017-06-12		466.5	Conductivity	Cond	uS/cm
2675794_Peaked Mountain Pond	NLA17	2017	2017-08-07		20.4	Conductivity	Cond	uS/cm
2678904_Lower Middle Branch Pond	NLA17	2017	2017-07-12		25.5	Conductivity	Cond	uS/cm
2679068_Myrick Lake	NLA17	2017	2017-08-23		19.1	Conductivity	Cond	uS/cm
2684424_Smiths Millpond	NLA17	2017	2017-07-17		44.7	Conductivity	Cond	uS/cm
3319826_Gould Pond	NLA17	2017	2017-07-13		151.4	Conductivity	Cond	uS/cm
3322742_Gilman Pond	NLA17	2017	2017-07-27		33.7	Conductivity	Cond	uS/cm
4149576_Lake Success	NLA17	2017	2017-09-12		15.9	Conductivity	Cond	uS/cm
4287237_McLean Lake	NLA17	2017	2017-07-25		139.9	Conductivity	Cond	uS/cm
4290227_Fourth Saint John Pond	NLA17	2017	2017-08-29		38	Conductivity	Cond	uS/cm
4489294_Mirror Lake	NLA17	2017	2017-06-19		74.4	Conductivity	Cond	uS/cm
4489374_None	NLA17	2017	2017-08-08		185.7	Conductivity	Cond	uS/cm
4489532_Lake Stockwell	NLA17	2017	2017-09-20		150.8	Conductivity	Cond	uS/cm
4573665_NONAME	NLA17	2017	2017-07-11		176.9	Conductivity	Cond	uS/cm
4577062_Richmond Pond	NLA17	2017	2017-07-14		27.8	Conductivity	Cond	uS/cm
4586106_Long Pond	NLA17	2017	2017-07-20		111	Conductivity	Cond	uS/cm
4591991_Third Connecticut Lake	NLA17	2017	2017-07-27		26.8	Conductivity	Cond	uS/cm
4592585_Mile Pond	NLA17	2017	2017-07-25		30.4	Conductivity	Cond	uS/cm
4593491_Miles Pond	NLA17	2017	2017-07-13		52	Conductivity	Cond	uS/cm
4593783_Long Pond	NLA17	2017	2017-06-28		18.6	Conductivity	Cond	uS/cm
4599085_Little Averill Pond	NLA17	2017	2017-07-12		23.6	Conductivity	Cond	uS/cm
5202190_Three Corner Pond	NLA17	2017	2017-07-10		44.5	Conductivity	Cond	uS/cm
5202374_Havener Pond	NLA17	2017	2017-08-10		41	Conductivity	Cond	uS/cm
5204524_Little Pond	NLA17	2017	2017-08-16		40.5	Conductivity	Cond	uS/cm
6083019_NONAME	NLA17	2017	2017-07-28		187	Conductivity	Cond	uS/cm
6089193_Lake Rescue	NLA17	2017	2017-07-17		80.6	Conductivity	Cond	uS/cm
6106625_NONAME	NLA17	2017	2017-06-27		77.3	Conductivity	Cond	uS/cm
6110045_West Hill Pond	NLA17	2017	2017-06-26		64.9	Conductivity	Cond	uS/cm
6117396_Slatersville Reservoirs	NLA17	2017	2017-07-20		145.7	Conductivity	Cond	uS/cm
6117790_Keech Pond/Smith and Sayles Reservoir	NLA17	2017	2017-08-01		132.4	Conductivity	Cond	uS/cm
6127295_Randall Pond	NLA17	2017	2017-07-19		454.9	Conductivity	Cond	uS/cm
6127339_Blackamore Pond	NLA17	2017	2017-07-25		441.9	Conductivity	Cond	uS/cm
6127395_Posneganset Pond	NLA17	2017	2017-08-03		433.2	Conductivity	Cond	uS/cm
6140550_Peace Dale Reservoir	NLA17	2017	2017-07-06		270	Conductivity	Cond	uS/cm
6140572_Silver Lake	NLA17	2017	2017-08-08		143.9	Conductivity	Cond	uS/cm
6148273_Billings Lake	NLA17	2017	2017-07-12		43.1	Conductivity	Cond	uS/cm
6160981_Bissonnette Pond	NLA17	2017	2017-06-22		140.2	Conductivity	Cond	uS/cm
6161165_Halls Pond	NLA17	2017	2017-07-06		199.9	Conductivity	Cond	uS/cm
6161203_Halls Pond	NLA17	2017	2017-06-13		57.1	Conductivity	Cond	uS/cm
6248644_Point View Reservoir	NLA17	2017	2017-07-24		394.6	Conductivity	Cond	uS/cm
6248768_Mount Hope Lake	NLA17	2017	2017-07-05		443	Conductivity	Cond	uS/cm
6711265_Nelson Pond	NLA17	2017	2017-07-11		15.7	Conductivity	Cond	uS/cm
6718889_Pleasant Lake	NLA17	2017	2017-07-05		61	Conductivity	Cond	uS/cm
6729131_Ellsworth Pond	NLA17	2017	2017-06-29		15.8	Conductivity	Cond	uS/cm
6738926_Hills Pond	NLA17	2017	2017-08-30		33	Conductivity	Cond	uS/cm
6739062_Brindle Pond	NLA17	2017	2017-07-19		81.3	Conductivity	Cond	uS/cm
6743208_Ottarnic Pond	NLA17	2017	2017-08-16		380.7	Conductivity	Cond	uS/cm
6777419_Kilburn Pond	NLA17	2017	2017-08-17		11.8	Conductivity	Cond	uS/cm
6777539_Weatherhead Hollow Pond	NLA17	2017	2017-07-18		166.8	Conductivity	Cond	uS/cm
747_Skitacook Lake	NLA17	2017	2017-08-09		29.8	Conductivity	Cond	uS/cm
75603556_Sunset Lake	NLA17	2017	2017-07-12		270.6	Conductivity	Cond	uS/cm
7701636_Pattaconk Reservoir	NLA17	2017	2017-06-21		45.8	Conductivity	Cond	uS/cm
7709574_Riga Lake	NLA17	2017	2017-08-17		13	Conductivity	Cond	uS/cm
7711098_Deep Lake	NLA17	2017	2017-07-25		642.9	Conductivity	Cond	uS/cm
7711476_Morris Reservoir	NLA17	2017	2017-08-14		148.3	Conductivity	Cond	uS/cm
7731101_NONAME	NLA17	2017	2017-09-06		285.4	Conductivity	Cond	uS/cm
806169_Cranberry Pond	NLA17	2017	2017-07-24		20.8	Conductivity	Cond	uS/cm
807963_NONAME	NLA17	2017	2017-07-31		17.8	Conductivity	Cond	uS/cm
9311489_Upper Kimball Pond	NLA17	2017	2017-08-23		27.1	Conductivity	Cond	uS/cm
9312039_Perley Pond	NLA17	2017	2017-07-24		37.9	Conductivity	Cond	uS/cm
9312139_Black Lake	NLA17	2017	2017-08-02		41.7	Conductivity	Cond	uS/cm
9312215_Little Watchic Pond	NLA17	2017	2017-08-03		42.4	Conductivity	Cond	uS/cm
9315085_Pequawket Pond	NLA17	2017	2017-08-02		89.1	Conductivity	Cond	uS/cm
9315167_White Lake	NLA17	2017	2017-08-08		19.9	Conductivity	Cond	uS/cm
9315177_Upper Dan Forth Ponds	NLA17	2017	2017-07-27		63.4	Conductivity	Cond	uS/cm
9328136_NONAME	NLA17	2017	2017-06-27		14.7	Conductivity	Cond	uS/cm
9342959_Sip Pond	NLA17	2017	2017-07-12		50.9	Conductivity	Cond	uS/cm
9435755_Maple Lake	NLA17	2017	2017-06-22		45.6	Conductivity	Cond	uS/cm
9512460_NONAME	NLA17	2017	2017-07-26		229.3	Conductivity	Cond	uS/cm
9523349_Clamshell Pond	NLA17	2017	2017-09-07		18.3	Conductivity	Cond	uS/cm
9523395_Long Pond	NLA17	2017	2017-09-01		20.8	Conductivity	Cond	uS/cm
NA_Allegheny Reservoir	NLA17	2017	2017-09-12		139.7	Conductivity	Cond	uS/cm
4570327_Bald Hill Pond	NLA17	2017	2017-08-02		96.45	Conductivity	Cond	uS/cm
4599655_Blake Pond (SUTTON)	NLA17	2017	2017-08-29		92.95	Conductivity	Cond	uS/cm
22305385_Garnet Lake	NLA17	2017	2017-09-26		26.7	Conductivity	Cond	uS/cm
22221403_High Pond (SUDBRY)	NLA17	2017	2017-08-24		106.15	Conductivity	Cond	uS/cm
4599073_Holland Pond	NLA17	2017	2017-08-01		24.6	Conductivity	Cond	uS/cm
NA_Lawsons Lake	NLA17	2017	2017-09-14		209	Conductivity	Cond	uS/cm
4599677_Little Hosmer Pond	NLA17	2017	2017-07-31		141.45	Conductivity	Cond	uS/cm
NA_Long Pond	NLA17	2017	2017-09-07		548	Conductivity	Cond	uS/cm
4599685_Long Pond (SHEFLD)	NLA17	2017	2017-08-23		48.95	Conductivity	Cond	uS/cm
NA_Nassau Lake	NLA17	2017	2017-10-02		177.9	Conductivity	Cond	uS/cm
NA_Rockland Lake	NLA17	2017	2017-09-21		376.7	Conductivity	Cond	uS/cm
NA_Round Lake	NLA17	2017	2017-09-14		576	Conductivity	Cond	uS/cm
4599681_Round Pond (SHEFLD)	NLA17	2017	2017-08-22		47	Conductivity	Cond	uS/cm
4586096_Schofield Pond	NLA17	2017	2017-08-17		33.65	Conductivity	Cond	uS/cm
10311800_Spruce Pond (ORWELL)	NLA17	2017	2017-08-25		58.1	Conductivity	Cond	uS/cm
4571047_Stannard Pond	NLA17	2017	2017-08-14		52.4	Conductivity	Cond	uS/cm
NA_Upper Cassadaga	NLA17	2017	2017-09-12		231.4	Conductivity	Cond	uS/cm
4599661_Vail Pond	NLA17	2017	2017-08-28		131.25	Conductivity	Cond	uS/cm
4586126_Zack Woods Pond	NLA17	2017	2017-08-31		104.25	Conductivity	Cond	uS/cm
10102022_Little Pond (WINHLL)	VT	2012	2012-08-09	1	11.55	Conductivity	Cond	uS/cm
10102024_Stratton Mountain Lake	VT	2012	2012-09-05	1	600	Conductivity	Cond	uS/cm
10294118_Spruce Lake (WILMTN)	VT	2012	2012-07-11	1	53.8	Conductivity	Cond	uS/cm
10294152_Shippee Pond	VT	2012	2012-07-12	1	24	Conductivity	Cond	uS/cm
10311724_Orwell	VT	2012	2012-09-12	1	168.95	Conductivity	Cond	uS/cm
10311812_Sunset Lake (BENSON)	VT	2018	2018-08-08	1	48.8	Conductivity	Cond	uS/cm
10311826_Echo Lake (HUBDTN)	VT	2012	2012-08-07	1	163	Conductivity	Cond	uS/cm
10311996_Glen Lake	VT	2012	2012-09-19	1	128.5	Conductivity	Cond	uS/cm
10312052_Pine Pond	VT	2012	2012-07-18	1	96.3	Conductivity	Cond	uS/cm
10313010_Little Lake (WELLS)	VT	2016	2016-08-24	1	106.4	Conductivity	Cond	uS/cm
166196267_Seymour Lake	VT	2013	2013-07-26	1	91.5	Conductivity	Cond	uS/cm
166196269_Lake Memphremagog	VT	2012	2012-09-24	1	154.3	Conductivity	Cond	uS/cm
22220203_Cedar Lake	VT	2012	2012-08-27	1	308.5	Conductivity	Cond	uS/cm
22220217_Ferrisburg	VT	2012	2012-07-03	1	256.8	Conductivity	Cond	uS/cm
22220651_Chittenden Reservoir	VT	2016	2016-08-31	1	39.7	Conductivity	Cond	uS/cm
22221219_Silver Lake	VT	2012	2012-07-17	1	52.7	Conductivity	Cond	uS/cm
22221229_Mud (LEICTR)	VT	2012	2012-09-10	1	224.3	Conductivity	Cond	uS/cm
22221403_High Pond (SUDBRY)	VT	2011	2011-07-21	1	106.2	Conductivity	Cond	uS/cm
22221851_Wallingford Pond	VT	2012	2012-09-26	1	18.4	Conductivity	Cond	uS/cm
22287853_Beebe Pond (SUNDLD)	VT	2012	2012-06-28	1	13.5	Conductivity	Cond	uS/cm
22289793_Thompsons Pond	VT	2012	2012-06-27	1	69.8	Conductivity	Cond	uS/cm
22302965_Lake Champlain	VT	2012	2012-07-30	1	177.9	Conductivity	Cond	uS/cm
4570327_Bald Hill Pond	VT	2011	2011-07-15	1	87.55	Conductivity	Cond	uS/cm
4570355_Center Pond	VT	2012	2012-09-13	1	110.4	Conductivity	Cond	uS/cm
4571041_Chandler Pond	VT	2012	2012-09-04	1	132.8	Conductivity	Cond	uS/cm
4571047_Stannard Pond	VT	2011	2011-07-29	1	49.7	Conductivity	Cond	uS/cm
4571893_Nojoe	VT	2012	2012-08-14	1	81.1	Conductivity	Cond	uS/cm
4573477_Fosters Pond	VT	2018	2018-08-02	1	91.9	Conductivity	Cond	uS/cm
4573527_Kettle Pond	VT	2012	2012-08-30	1	24.5	Conductivity	Cond	uS/cm
4573533_Lake Groton	VT	2012	2012-08-02	1	32.6	Conductivity	Cond	uS/cm
4573593_Ticklenaked Pond	VT	2014	2014-04-28	1	160	Conductivity	Cond	uS/cm
4574049_West Fairlee/Middle Brook Pond	VT	2012	2012-07-12	1	142.5	Conductivity	Cond	uS/cm
4574073_Miller Pond	VT	2018	2018-08-28	1	48.4	Conductivity	Cond	uS/cm
4574127_Lake Abenaki	VT	2012	2012-09-18	1	79.9	Conductivity	Cond	uS/cm
4576990_Buck Lake	VT	2018	2018-08-27	1	56.45	Conductivity	Cond	uS/cm
4577002_Little Pond (ELMORE)	VT	2012	2012-09-06	1	18.1	Conductivity	Cond	uS/cm
4577040_Cranberry Meadow Pond	VT	2012	2012-08-14	1	141	Conductivity	Cond	uS/cm
4577058_Forest Lake (CALAIS)	VT	2018	2018-08-21	1	138.55	Conductivity	Cond	uS/cm
4577062_Richmond Pond	VT	2012	2012-08-24	1	30.6	Conductivity	Cond	uS/cm
4577062_Richmond Pond	VT	2012	2012-07-05	1	30.9	Conductivity	Cond	uS/cm
4577114_Gillett Pond	VT	2013	2013-07-10	1	72.2	Conductivity	Cond	uS/cm
[truncated: 4,218 more rows]

## Sheet: Variable_List
Variable_name	Description
COMID_LAKE_NAME	Unique lake identifier: COMID number concatenated with Lake name
DATASET	Dataset code
YEAR	Year of the water quality sample collection
DATE_WQ	Date of the water quality sample collection
SAMPLE_DEPTH	Depth of water sample collection
VALUE	Value of the measurement
PARAMETER LONG NAME	Long name of the water quality parameter
PARAMETER	Water quality parameter code
UNITS	Units of measurement
